# Supplementary material for: Multi-approach methods to predict cryptic carbapenem resistance mechanisms in Klebsiella pneumoniae detected in Central Italy
Source: Front Microbiol. 2023 Aug 28;14:1242693. doi: 10.3389/fmicb.2023.1242693 (PMC10493390; doi:10.3389/fmicb.2023.1242693)
Supplement: Supplementary file 1 [file Table_1.XLSX]

## Sheet: Foglio1
ID	BioProject	BioSample Accession number	Year of isolation	Host	Matrix	Label	ST	K Locus	O Locus	Phenotypic carbapenem resistance	KPC	LEN	DHA	OXA	CTX-M	TEM	SHV	Porins alterations	PlasmidFinder	References
2019.TE.17588.1.2	PRJNA1001640	SAMN36814222	2018	Feed	Feed	Feed	37	KL14	O3b	/	/	/	/	/	/	/	SHV-110	ompK37 (p.I128M), ompK37 (p.I70M), ompK36 (p.A217S)	repB_KLEB, IncHI1B(pNDM-MAR), IncFIB(pNDM-Mar)	This study
2019.TE.17588.1.5	PRJNA1001640	SAMN36814223	2018	Pig	Carcass swab	Food	1537	KL64	O2v1	/	/	/	/	/	/	/	SHV-187	ompK37 (p.I70M), ompK36 (p.N218H), ompK37 (p.I128M), ompK37 (p.N230G), ompK36 (p.A217S), ompK37 (m233_None234insQ)	IncFIB(pKPHS1), IncFIB(K), IncI1-I(Gamma)	This study
2019.TE.17588.1.6	PRJNA1001640	SAMN36814224	2018	Pig	Carcass swab	Food	6372	KL3	O2v2	/	/	/	/	/	/	TEM-1B	SHV-27	ompK37 (p.I70M), ompK37 (p.I128M)	IncFIB(pKPHS1), IncFIB(K), IncX1	This study
2019.TE.17588.1.7	PRJNA1001640	SAMN36814225	2018	Feed	Feed	Feed	6082	KL58	O3b	/	/	/	/	/	/	/	SHV-110	ompK37 (p.N230G), ompK37 (p.I128M), ompK37 (p.I70M), ompK37 (m233_None234insQ)	/	This study
2019.TE.17588.1.9	PRJNA1001640	SAMN36814226	2018	Feed	Feed	Feed	110	KL108	O1/O2v2	/	/	/	/	/	/	/	SHV-145	ompK37 (p.I128M), ompK36 (p.N218H), ompK37 (p.I70M), ompK36 (p.A217S)	/	This study
2019.TE.17588.1.10	PRJNA1001640	SAMN36814227	2018	Feed	Feed	Feed	1290	KL118	OL101	/	/	/	/	/	/	/	SHV-110	ompK37 (p.I128M), ompK36 (p.N218H), ompK36 (p.A217S), ompK37 (p.I70M)	IncFIB(K)(pCAV1099-114)	This study
2019.TE.17588.1.11	PRJNA1001640	SAMN36814228	2018	European roe deer	Faeces	Animal	636	KL64	O2v1	/	/	/	/	/	/	/	SHV-145	ompK36 (p.N218H), ompK37 (p.I70M), ompK37 (p.I128M), ompK36 (p.A217S)	/	This study
2019.TE.17588.1.12	PRJNA1001640	SAMN36814229	2018	European roe deer	Faeces	Animal	636	KL64	O2v1	/	/	/	/	/	/	/	SHV-145	ompK37 (p.I128M), ompK36 (p.N218H), ompK37 (p.I70M), ompK36 (p.A217S)	/	This study
2019.TE.17588.1.13	PRJNA1001640	SAMN36814230	2018	European roe deer	Faeces	Animal	636	KL64	O2v1	/	/	/	/	/	/	/	SHV-145	ompK36 (p.A217S), ompK36 (p.N218H), ompK37 (p.I128M), ompK37 (p.I70M)	/	This study
2019.TE.17588.1.14	PRJNA1001640	SAMN36814231	2018	European roe deer	Faeces	Animal	636	KL64	O2v1	/	/	/	/	/	/	/	SHV-145	ompK37 (p.I128M), ompK37 (p.I70M), ompK36 (p.N218H), ompK36 (p.A217S)	/	This study
2019.TE.17588.1.15	PRJNA1001640	SAMN36814232	2018	Mussel	Live bivalve molluscs	Food	704	KL31	O1v1	/	/	/	/	/	/	/	SHV-36	ompK37 (p.I70M), ompK37 (p.N230G), ompK37 (m233_None234insQ), ompK36 (p.A217S), ompK37 (p.I128M)	IncN, IncFIB(K), IncFII(K), Col(pHAD28), Col440I, pKPC-CAV1320	This study
2019.TE.17588.1.17	PRJNA1001640	SAMN36814233	2018	Human	Faeces	Clinical	104	KL31	O3b	/	/	/	/	/	/	/	SHV-187	ompK37 (p.I128M), ompK37 (p.I70M), ompK36 (p.A217S), ompK36 (p.N218H	IncFII(K), IncFIB(K), Col(pHAD28), Col440I	This study
2019.TE.17588.1.18	PRJNA1001640	SAMN36814234	2018	Human	Faeces	Clinical	45	KL62	O2v1	/	/	/	/	/	CTX-M-15	TEM-1B	SHV-145	ompK37 (p.I70M), ompK37 (p.I128M), ompK37 (p.N230G), ompK37 (m233_None234insQ), ompK36 (p.A217S)	IncFIB(pKPHS1), IncFIB(K), IncFII(K)	This study
2019.TE.17588.1.19	PRJNA1001640	SAMN36814235	2018	Sheep	Raw milk	Food	6373	KL116	O2v1	/	/	/	/	/	/	/	SHV-187	ompK37 (p.I128M), ompK37 (p.I70M), ompK36 (p.A217S), ompK36 (p.N218H)	/	This study
2019.TE.17588.1.20	PRJNA1001640	SAMN36814236	2018	Waste water	Waste water	Environment	6374	best match = KL107	O12	/	/	/	/	/	/	/	SHV-187	ompK37 (p.I128M), ompK36 (p.A217S), ompK37 (p.I70M)	IncFIB(K)	This study
2019.TE.17588.1.22	PRJNA1001640	SAMN36814237	2018	Waste water	Waste water	Environment	215	KL16	O1v1	/	/	/	/	/	/	/	SHV-145	ompK36 (p.N218H), ompK37 (p.I128M), ompK36 (p.A217S), ompK37 (p.I70M)	IncFII(K), IncFIB(K), Col(pHAD28), Col440I	This study
2019.TE.17588.1.25	PRJNA1001640	SAMN36814238	2018	Waste water	Waste water	Environment	134	KL25	O5	/	/	/	/	/	/	/	SHV-60	ompK37 (p.I70M), ompK36 (p.N218H), ompK36 (p.A217S), ompK37 (p.I128M)	IncFIB(K)	This study
2019.TE.17588.1.27	PRJNA1001640	SAMN36814239	2018	Waste water	Waste water	Environment	225	KL3	O2v2	/	/	/	/	/	/	/	SHV-27	ompK37 (p.I70M), ompK37 (p.I128M)	IncFIB(K)	This study
2019.TE.17588.1.30	PRJNA1001640	SAMN36814240	2018	Waste water	Waste water	Environment	225	KL3	O2v2	/	/	/	/	/	/	/	SHV-27	ompK37 (p.I70M), ompK37 (p.I128M)	/	This study
2019.TE.17588.1.34	PRJNA1001640	SAMN36814241	2018	Waste water	Waste water	Environment	323	best match = KL21	O3b	/	/	/	/	/	/	/	SHV-187	ompK37 (p.I128M), ompK37 (p.I70M)	IncFIB(K), IncFII(K), ColRNAI	This study
2019.TE.17588.1.35	PRJNA1001640	SAMN36814242	2018	Waste water	Waste water	Environment	5508	KL128	O3b	/	/	/	/	/	/	/	SHV-178	ompK37 (p.I128M), ompK37 (p.I70M)	IncFIB(pKPHS1), IncFIB(K), ColE10	This study
2019.TE.17588.1.36	PRJNA1001640	SAMN36814243	2018	Waste water	Waste water	Environment	17	KL23	O2v2	/	/	/	/	/	/	/	SHV-187	ompK37 (p.I70M), ompK37 (p.I128M)	/	This study
2019.TE.17588.1.41	PRJNA1001640	SAMN36814244	2018	Waste water	Waste water	Environment	309	KL42	O4	/	/	/	/	/	CTX-M-15	/	SHV-187	ompK37 (p.I128M), ompK36 (p.A217S), ompK37 (p.I70M)	IncFIB(K)	This study
2019.TE.17588.1.42	PRJNA1001640	SAMN36814245	2018	Waste water	Waste water	Environment	983	KL127	OL101	/	/	/	/	OXA-1	CTX-M-15	/	SHV-187	ompK37 (p.I128M), ompK37 (p.I70M)	IncFIB(K)	This study
2019.TE.17588.1.43	PRJNA1001640	SAMN36814246	2018	Waste water	Waste water	Environment	187	KL10	O5	/	/	/	/	OXA-1	/	/	/	ompK37 (p.N230G), ompK37 (p.I128M), ompK37 (m233_None234insQ), ompK37 (p.I70M), ompK36 (p.A217S)	IncFII(K), IncFIB(K), IncFIB(pKPHS1)	This study
2019.TE.17588.1.44	PRJNA1001640	SAMN36814247	2018	Waste water	Waste water	Environment	551	KL10	O1v1	/	/	/	/	/	/	/	SHV-187	ompK37 (p.I128M), ompK37 (p.I70M), ompK37 (m233_None234insQ), ompK36 (a217_None218insS)	IncFIB(pKPHS1), IncFIB(K), IncFII(pKP91)	This study
2019.TE.17588.1.45	PRJNA1001640	SAMN36814248	2018	Waste water	Waste water	Environment	983	KL127	OL101	/	/	/	/	OXA-1	CTX-M-15	/	SHV-187	ompK37 (p.I128M), ompK37 (p.I70M)	IncFIB(K)	This study
2019.TE.17588.1.46	PRJNA1001640	SAMN36814249	2018	Waste water	Waste water	Environment	323	KL21	O3b	/	/	/	/	/	/	/	SHV-187	ompK37 (p.I70M), ompK37 (p.I128M), OmpK35-66%	IncFIB(K), IncFII(K)	This study
2019.TE.17588.1.47	PRJNA1001640	SAMN36814250	2018	Feed	Feed	Feed	592	KL57	O3b	/	/	/	/	/	/	/	SHV-26	ompK37 (m233_None234insQ), ompK37 (p.N230G), ompK37 (p.I128M), ompK37 (p.I70M), ompK36 (p.A217S), ompK36 (p.N218H)	IncFIB(K)(pCAV1099-114)	This study
2019.TE.17588.1.48	PRJNA1001640	SAMN36814251	2018	Feed	Feed	Feed	592	KL57	O3b	/	/	/	/	/	/	/	SHV-26	ompK36 (p.N218H), ompK37 (m233_None234insQ), ompK37 (p.I128M), ompK37 (p.N230G), ompK36 (p.A217S), ompK37 (p.I70M)	IncFIB(K)(pCAV1099-114)	This study
2019.TE.17588.1.55	PRJNA1001640	SAMN36814252	2018	Feed	Feed	Feed	35	KL22	O1v1	/	/	/	/	/	/	/	SHV-33	ompK36 (p.N218H), ompK36 (p.A217S), ompK37 (p.I70M), ompK37 (p.I128M)	/	This study
2019.TE.17588.1.56	PRJNA1001640	SAMN36814253	2018	Feed	Feed	Feed	515	KL18	O2v1	/	/	/	/	/	/	/	SHV-107	ompK37 (p.I70M), ompK37 (p.I128M)	IncFIB(K), IncFII(K)	This study
2019.TE.22689.1.7	PRJNA1001640	SAMN36814254	2018	Sheep	PECORINO cheese	Food	461	KL30	O2v2	/	/	/	/	/	/	/	SHV-187	ompK37 (p.I128M), ompK37 (p.I70M)	IncFII(K), IncFIB(K), Col(pHAD28), Col(IMGS31)	This study
2019.TE.22689.1.9	PRJNA1001640	SAMN36814255	2018	Waste water	Waste water	Environment	200	KL125	O3b	/	/	/	/	/	/	/	SHV-187	ompK37 (p.I128M), ompK36 (p.N218H), ompK37 (p.I70M), ompK36 (p.A217S)	/	This study
2019.TE.22689.1.10	PRJNA1001640	SAMN36814256	2018	Waste water	Waste water	Environment	215	KL16	O2v1	/	/	/	/	/	/	/	SHV-145	ompK37 (p.I70M), ompK37 (p.I128M), ompK36 (p.A217S), ompK36 (p.N218H)	IncFIB(K), IncFII(K)	This study
2019.TE.22689.1.11	PRJNA1001640	SAMN36814257	2018	Waste water	Waste water	Environment	187	KL10	O5	/	/	/	/	OXA-1	/	/	SHV-187	ompK37 (p.N230G), ompK37 (p.I70M), ompK37 (m233_None234insQ), ompK37 (p.I128M), ompK36 (p.A217S)	IncFIB(K), IncFII(K)	This study
2019.TE.22689.1.12	PRJNA1001640	SAMN36814258	2018	Waste water	Waste water	Environment	37	KL23	O2v2	/	/	/	/	/	/	/	SHV-110	ompK37 (p.I70M), ompK36 (p.A217S), ompK37 (p.I128M)	IncFIB(K), Col(pHAD28)	This study
2019.TE.22689.1.13	PRJNA1001640	SAMN36814259	2018	Waste water	Waste water	Environment	111	KL63	O1v2	/	/	/	/	/	/	/	SHV-187	ompK37 (p.I70M), ompK36 (p.A217S), ompK36 (p.N218H), ompK37 (p.I128M)	IncFIB(K), IncFII(K)	This study
2019.TE.22689.1.14	PRJNA1001640	SAMN36814260	2018	Waste water	Waste water	Environment	35	KL22	O1v1	/	/	/	/	/	/	/	SHV-33	ompK36 (p.N218H), ompK37 (p.I128M), ompK37 (p.I70M), ompK36 (p.A217S)	IncR	This study
2019.TE.22689.1.15	PRJNA1001640	SAMN36814261	2018	Waste water	Waste water	Environment	6	KL7	O1v1	/	/	/	/	/	/	/	SHV-145	ompK36 (p.A217S), ompK37 (p.I128M), ompK37 (p.I70M)	/	This study
2019.TE.22689.1.16	PRJNA1001640	SAMN36814262	2018	Waste water	Waste water	Environment	1117	KL117	O1v1	/	/	/	/	/	/	/	SHV-33	ompK37 (p.I70M), ompK36 (p.A217S), ompK37 (p.I128M)	/	This study
2019.TE.22689.1.17	PRJNA1001640	SAMN36814263	2018	Waste water	Waste water	Environment	48	KL62	O1v1	/	/	/	/	/	/	/	SHV-172	ompK37 (p.I128M), ompK36 (p.A217S), ompK36 (p.N218H), ompK37 (p.I70M)	IncFIB(K), IncFII(K)	This study
2019.TE.22689.1.18	PRJNA1001640	SAMN36814264	2018	Waste water	Waste water	Environment	220	KL114	O1v2	/	/	/	/	/	/	/	SHV-187	ompK37 (p.I70M), ompK37 (p.I128M), ompK36 (p.A217S), blaNDM-1 (blaNDM-1_FN396876)	IncFIB(pKPHS1), IncFIB(K), Col(pHAD28)	This study
2019.TE.22689.1.19	PRJNA1001640	SAMN36814265	2018	Waste water	Waste water	Environment	220	KL125	O3b	/	/	/	/	/	/	/	SHV-187	ompK37 (p.I70M), ompK37 (p.I128M), ompK36 (p.A217S), ompK36 (p.N218H)	Col(pHAD28)	This study
2019.TE.22689.1.20	PRJNA1001640	SAMN36814266	2018	Waste water	Waste water	Environment	6375	KL9	O2v2	/	/	/	/	/	/	/	SHV-187	ompK37 (p.I128M), ompK36 (p.N218H), ompK37 (p.I70M), ompK36 (p.A217S)	IncFIA(HI1), IncFIB(K), Col(pHAD28)	This study
2019.TE.22689.1.22	PRJNA1001640	SAMN36814267	2018	Waste water	Waste water	Environment	423	KL8	O2v2	/	/	/	/	/	/	/	SHV-187	ompK37 (p.I70M), ompK36 (p.A217S), ompK37 (p.I128M)	IncFIB(K), Col(pHAD28)	This study
2019.TE.22689.1.23	PRJNA1001640	SAMN36814268	2018	Waste water	Waste water	Environment	13	KL3	O1v2	/	/	/	/	/	/	/	SHV-101	ompK37 (p.I70M), ompK37 (p.I128M)	ColRNAI	This study
2019.TE.22689.1.24	PRJNA1001640	SAMN36814269	2018	Waste water	Waste water	Environment	45	KL62	O2v1	/	/	/	/	/	/	/	SHV-145	ompK37 (p.I128M), ompK37 (p.N230G), ompK37 (m233_None234insQ), ompK37 (p.I70M), ompK36 (p.A217S)	/	This study
2019.TE.22689.1.25	PRJNA1001640	SAMN36814270	2018	Waste water	Waste water	Environment	45	KL24	O2v1	/	/	/	/	/	/	/	SHV-145	ompK37 (p.N230G), ompK37 (p.I128M), ompK37 (p.I70M), ompK36 (p.A217S), ompK37 (m233_None234insQ)	IncFIB(K)	This study
2019.TE.22689.1.26	PRJNA1001640	SAMN36814271	2018	Waste water	Waste water	Environment	22	KL9	O2v2	/	/	/	/	/	/	/	/	ompK36 (p.A217S), ompK36 (p.N218H), ompK37 (p.I70M), ompK37 (p.I128M)	IncFIB(pKPHS1), IncFIB(K)	This study
2019.TE.22689.1.27	PRJNA1001640	SAMN36814272	2018	Waste water	Waste water	Environment	111	KL63	O1v2	/	/	/	/	/	/	/	SHV-187	ompK36 (p.A217S), ompK37 (p.I70M), ompK36 (p.N218H), ompK37 (p.I128M)	IncFIB(K)	This study
2019.TE.22689.1.28	PRJNA1001640	SAMN36814273	2018	Fox	Faeces	Animal	976	KL54	O1v2	/	/	/	/	/	/	/	SHV-187	/	IncFIB(K)	This study
2019.TE.22689.1.30	PRJNA1001640	SAMN36814274	2019	Waste water	Waste water	Environment	6376	KL122	O1v2	/	/	/	/	/	/	/	SHV-32	ompK37 (p.I70M), ompK37 (p.I128M)	IncFIB(pKPHS1), IncFIB(K), Col(pHAD28), Col440I	This study
2019.TE.22689.1.33	PRJNA1001640	SAMN36814275	2019	Waste water	Waste water	Environment	35	best match = KL110	O1v1	/	/	/	/	/	/	/	SHV-33	ompK37 (p.I128M), ompK36 (p.N218H), ompK36 (p.A217S), ompK37 (p.I70M)	IncFIA(HI1), IncFIB(K)	This study
2019.TE.22689.1.34	PRJNA1001640	SAMN36814276	2019	Waste water	Waste water	Environment	587	KL27	O2v2	/	/	/	/	/	/	/	SHV-28	ompK37 (p.N230G), ompK37 (m233_None234insQ), ompK37 (p.I70M), ompK37 (p.I128M)	/	This study
2019.TE.22689.1.36	PRJNA1001640	SAMN36814277	2019	Waste water	Waste water	Environment	35	KL22	O1v1	/	/	/	/	/	/	TEM-1A	SHV-33	ompK37 (p.I128M), ompK36 (p.N218H), ompK36 (p.A217S), ompK37 (p.I70M)	IncFIB(K), IncFII(K)/IncR, IncY	This study
2019.TE.22689.1.37	PRJNA1001640	SAMN36814278	2019	Waste water	Waste water	Environment	6376	KL122	O1v2	/	/	/	/	/	/	/	SHV-32	ompK37 (p.I70M), ompK37 (p.I128M, OmpK35-71%	IncFIB(pKPHS1), IncFIB(K), Col(pHAD28), Col440I	This study
2019.TE.22689.1.38	PRJNA1001640	SAMN36814279	2019	Waste water	Waste water	Environment	3161	KL55	O3/O3a	/	/	/	/	/	/	/	SHV-187	ompK36 (p.A217S), ompK36 (p.N218H), ompK37 (p.I128M), ompK37 (p.I70M)	/	This study
2019.TE.22689.1.39	PRJNA1001640	SAMN36814280	2019	Waste water	Waste water	Environment	889	KL54	O1v1	/	/	/	/	/	/	/	SHV-108	ompK37 (p.I70M), ompK36 (p.A217S), ompK37 (p.I128M), ompK36 (p.N218H)	IncFIB(K)	This study
2019.TE.22689.1.40	PRJNA1001640	SAMN36814281	2019	Waste water	Waste water	Environment	2990	KL8	O1v1	/	/	/	/	/	/	/	SHV-145	ompK37 (p.I70M), ompK36 (p.A217S), ompK37 (p.I128M)	IncHI1B(pNDM-MAR)/repB_KLEB	This study
2019.TE.22689.1.41	PRJNA1001640	SAMN36814282	2019	Waste water	Waste water	Environment	5119	KL64	O2v1	/	/	/	/	/	/	/	SHV-145	ompK37 (p.I128M), ompK37 (p.I70M), ompK36 (p.A217S), ompK36 (p.N218H)	/	This study
2019.TE.22689.1.46	PRJNA1001640	SAMN36814283	2019	Chicken	Skin	Food	5119	KL64	O2v1	/	/	/	/	/	/	/	SHV-145	ompK37 (p.I128M), ompK36 (p.A217S), ompK37 (p.I70M), ompK36 (p.N218H)	/	This study
2019.TE.22689.1.47	PRJNA1001640	SAMN36814284	2019	Chicken	Skin	Food	4	KL10	O1v1	/	/	/	/	/	/	/	SHV-187	ompK37 (p.I70M), ompK37 (p.I128M)	IncFII(K), IncFIB(K)	This study
2019.TE.22689.1.48	PRJNA1001640	SAMN36814285	2019	Chicken	Skin	Food	4	KL10	O1v1	/	/	/	/	/	/	/	SHV-187	ompK37 (p.I70M), ompK37 (p.I128M)	IncFII(K), IncFIB(K)	This study
2019.TE.22689.1.49	PRJNA1001640	SAMN36814286	2019	Chicken	Skin	Food	4	KL10	O1v1	/	/	/	/	/	/	/	SHV-187	ompK37 (p.I128M), ompK37 (p.I70M)	IncFII(K), IncFIB(K)	This study
2019.TE.22689.1.51	PRJNA1001640	SAMN36814287	2019	Chicken	Skin	Food	4	KL10	O1v1	/	/	/	/	/	/	/	SHV-187	ompK37 (p.I128M), ompK37 (p.I70M)	IncFII(K), IncFIB(K)	This study
2019.TE.22689.1.55	PRJNA1001640	SAMN36814288	2018	Chicken	Boot socks	Environment	1962	KL14	O3b	/	/	/	/	/	/	/	SHV-193	ompK37 (p.I70M), ompK37 (p.I128M)	IncFIB(pKPHS1), IncR	This study
2019.TE.22689.1.56	PRJNA1001640	SAMN36814289	2018	Chicken	Boot socks	Environment	359	KL63	O1v2	/	/	/	/	/	/	/	SHV-187	ompK36 (p.A217S), ompK37 (p.I70M), ompK37 (p.I128M), ompK36 (p.N218H)	IncFIB(K), Col440I	This study
2019.TE.22689.1.57	PRJNA1001640	SAMN36814290	2018	Chicken	Boot socks	Environment	1189	KL142	O2v1	/	/	/	/	/	/	/	SHV-28	ompK37 (p.N230G), ompK37 (p.I70M), ompK37 (p.I128M), ompK37 (m233_None234insQ), ompK36 (p.A217S)	/	This study
2019.TE.22689.1.58	PRJNA1001640	SAMN36814291	2018	Chicken	Boot socks	Environment	1189	KL142	O2v1	/	/	/	/	/	/	/	SHV-28	ompK36 (p.A217S), ompK37 (p.N230G), ompK37 (p.I70M), ompK37 (p.I128M), ompK37 (m233_None234insQ)	/	This study
2019.TE.22689.1.59	PRJNA1001640	SAMN36814292	2018	Chicken	Boot socks	Environment	1189	KL142	O2v1	/	/	/	/	/	/	/	SHV-28	ompK37 (m233_None234insQ), ompK37 (p.I70M), ompK37 (p.N230G), ompK36 (p.A217S), ompK37 (p.I128M)	Col440I	This study
2019.TE.22689.1.61	PRJNA1001640	SAMN36814293	2018	Chicken	Boot socks	Environment	870	KL17	O1v1	/	/	/	/	/	/	/	/	ompK36 (p.A217S), ompK36 (p.N218H), ompK37 (p.I70M), ompK37 (p.I128M)	IncFIB(K), IncHI1B(pNDM-MAR)	This study
2019.TE.22689.1.63	PRJNA1001640	SAMN36814294	2018	Chicken	Boot socks	Environment	870	KL17	O1v1	/	/	/	/	/	/	/	SHV-11	ompK36 (p.A217S), ompK37 (p.I128M), ompK36 (p.N218H), ompK37 (p.I70M)	IncFIB(K), IncHI1B(pNDM-MAR)	This study
2019.TE.22689.1.64	PRJNA1001640	SAMN36814295	2018	Chicken	Boot socks	Environment	870	KL17	O1v1	/	/	/	/	/	/	/	/	ompK37 (p.I70M), ompK36 (p.N218H), ompK36 (p.A217S), ompK37 (p.I128M)	IncFIB(K), IncHI1B(pNDM-MAR)	This study
2019.TE.22689.1.65	PRJNA1001640	SAMN36814296	2018	Chicken	Boot socks	Environment	556	KL62	O2v1	/	/	/	/	/	/	/	SHV-1	ompK37 (m233_None234insQ), ompK37 (p.N230G), ompK37 (p.I70M), ompK37 (p.I128M)	IncFIB(K)	This study
2019.TE.22689.1.66	PRJNA1001640	SAMN36814297	2018	Chicken	Boot socks	Environment	556	KL62	O2v1	/	/	/	/	/	/	/	SHV-172	ompK37 (p.I70M), ompK37 (p.I128M), ompK37 (p.N230G), ompK37 (m233_None234insQ)	IncFIB(K)	This study
2019.TE.22689.1.67	PRJNA1001640	SAMN36814298	2018	Chicken	Boot socks	Environment	556	KL62	O2v1	/	/	/	/	/	/	/	SHV-187	ompK37 (p.N230G), ompK37 (m233_None234insQ), ompK37 (p.I128M), ompK37 (p.I70M)	IncFIB(K)	This study
2019.TE.22689.1.69	PRJNA1001640	SAMN36814299	2018	Chicken	Boot socks	Environment	4439	KL30	O1v2	/	/	/	/	/	/	/	SHV-145	ompK37 (p.I128M), ompK36 (p.N218H), ompK36 (p.A217S), ompK37 (p.I70M)	/	This study
2019.TE.22689.1.70	PRJNA1001640	SAMN36814300	2018	Chicken	Boot socks	Environment	556	KL62	O2v1	/	/	/	/	/	/	/	SHV-1	ompK37 (p.N230G), ompK37 (m233_None234insQ), ompK37 (p.I128M), ompK37 (p.I70M)	IncFIB(K)	This study
2019.TE.22689.1.72	PRJNA1001640	SAMN36814301	2018	Chicken	Boot socks	Environment	556	KL62	O2v1	/	/	/	/	/	/	/	SHV-1	ompK37 (p.I128M), ompK37 (p.N230G), ompK37 (m233_None234insQ), ompK37 (p.I70M)	IncFIB(K)	This study
2019.TE.22689.1.73	PRJNA1001640	SAMN36814302	2018	Dog	Faeces	Animal	4439	KL30	O1v2	/	/	/	/	/	/	/	SHV-145	ompK36 (p.N218H), ompK36 (p.A217S), ompK37 (p.I70M), ompK37 (p.I128M)	/	This study
2019.TE.22689.1.75	PRJNA1001640	SAMN36814303	2018	Dog	Faeces	Animal	4439	KL30	O1v2	/	/	/	/	/	/	/	SHV-145	ompK37 (p.I128M), ompK37 (p.I70M), ompK36 (p.A217S), ompK36 (p.N218H)	/	This study
2019.TE.22689.1.80	PRJNA1001640	SAMN36814304	2018	Dog	Faeces	Animal	1995	KL153	O2v1	/	/	/	/	/	/	/	SHV-27	ompK37;;ompK37;;icmq (p.I70M), ompK37;;ompK37;;icmq (p.I128M), ompK36 (p.N218H), ompK36 (p.A217S)	IncR, IncFIB(K)(pCAV1099-114)	This study
2019.TE.22689.1.82	PRJNA1001640	SAMN36814305	2018	Dog	Faeces	Animal	1995	KL153	O2v1	/	/	/	/	/	/	/	SHV-27	ompK37 (p.I128M), ompK37 (p.I70M), ompK36 (p.A217S), ompK36 (p.N218H)	IncR, IncFIB(K)(pCAV1099-114)	This study
2019.TE.22689.1.83	PRJNA1001640	SAMN36814306	2018	Dog	Faeces	Animal	1995	KL153	O2v1	/	/	/	/	/	/	/	SHV-27	ompK37 (p.I70M), ompK36 (p.A217S), ompK37 (p.I128M), ompK36 (p.N218H)	IncR, IncFIB(K)(pCAV1099-114)	This study
2019.TE.22689.1.86	PRJNA1001640	SAMN36814307	2018	Bovine	Raw milk	Food	4356	KL55	O5	/	/	/	/	/	/	/	SHV-75	ompK37 (p.N230G), ompK37 (p.I70M), ompK37 (p.I128M), ompK36 (p.N218H), ompK36 (p.A217S), ompK37 (m233_None234insQ)	IncFIB(K)	This study
2019.TE.22689.1.87	PRJNA1001640	SAMN36814308	2018	Bovine	Raw milk	Food	4356	KL55	O5	/	/	/	/	/	/	/	SHV-75	ompK36 (p.A217S), ompK36 (p.N218H), ompK37 (p.N230G), ompK37 (p.I128M), ompK37 (p.I70M), ompK37 (m233_None234insQ)	IncFIB(K)	This study
2019.TE.22689.1.89	PRJNA1001640	SAMN36814309	2018	Cat	Faeces	Animal	35	KL22	O1v1	/	/	/	/	/	/	/	SHV-33	ompK36 (p.N218H), ompK37;;ompK37;;cowr (p.I128M), ompK36 (p.A217S), ompK37;;ompK37;;cowr (p.I70M)	/	This study
2019.TE.22689.1.91	PRJNA1001640	SAMN36814310	2018	Cat	Faeces	Animal	35	KL22	O1v1	/	/	/	/	/	/	/	SHV-33	ompK37 (p.I128M), ompK36 (p.A217S), ompK37 (p.I70M), ompK36 (p.N218H)	/	This study
2019.TE.22689.1.92	PRJNA1001640	SAMN36814311	2018	Cat	Faeces	Animal	35	KL22	O1v1	/	/	/	/	/	/	/	SHV-33	ompK36 (p.A217S), ompK37 (p.I70M), ompK37 (p.I128M), ompK36 (p.N218H)	IncR	This study
2019.TE.22689.1.95	PRJNA1001640	SAMN36814312	2018	Dog	Faeces	Animal	353	KL110	O3b	/	/	/	/	/	/	/	SHV-187	ompK37 (p.I70M), ompK37 (p.I128M), ompK36 (p.A217S)	IncFII(K), IncFIB(K), Col(pHAD28), Col440II, IncFIA(HI1)	This study
2019.TE.22689.1.96	PRJNA1001640	SAMN36814313	2018	Bovine	Raw milk	Food	6378	KL39	O3/O3a	/	/	/	/	/	/	/	SHV-187	ompK36 (p.A217S), ompK37 (m233_None234insQ), ompK37 (p.N230G), ompK37 (p.I70M), ompK37 (p.I128M)	/	This study
2019.TE.22689.1.97	PRJNA1001640	SAMN36814314	2018	Dog	Faeces	Animal	6	KL7	O1v1	/	/	/	/	/	/	/	SHV-145	ompK37 (p.I128M), ompK37 (p.I70M), ompK36 (p.A217S)	IncFII(K), IncFIB(K), Col(pHAD28)	This study
2019.TE.22689.1.98	PRJNA1001640	SAMN36814315	2018	Dog	Faeces	Animal	6	KL7	O1v1	/	/	/	/	/	/	/	SHV-145	ompK37 (p.I70M), ompK37 (p.I128M), ompK36 (p.A217S)	IncFII(K), IncFIB(K), Col(pHAD28), Col440II	This study
2019.TE.22691.1.2	PRJNA1001640	SAMN36814316	2018	Chicken	Hamburger	Food	485	KL28	O2v1	/	/	/	/	/	/	TEM-1B	SHV-110	ompK37 (p.I128M), ompK37 (m233_None234insQ), ompK37 (p.N230G), ompK36 (p.A217S), ompK37 (p.I70M)	IncX1, Col(pHAD28)	This study
2019.TE.22691.1.3	PRJNA1001640	SAMN36814317	2018	Chicken	Hamburger	Food	416	KL30	O1v2	/	/	/	/	/	/	/	SHV-187	ompK36 (p.A217S), ompK37 (p.I70M), ompK37 (p.I128M), ompK36 (p.N218H)	IncFIB(pKPHS1), IncFIB(K), IncR, Col440I	This study
2019.TE.22691.1.4	PRJNA1001640	SAMN36814318	2019	Chicken	Hamburger	Food	3682	KL30	O1v1	/	/	/	/	/	/	/	SHV-187	ompK37 (p.I128M), ompK36 (p.A217S), ompK36 (p.N218H), ompK37 (p.I70M)	IncFIB(pKPHS1), IncFIB(pNDM-Mar), IncHI1B(pNDM-MAR)	This study
2019.TE.22691.1.5	PRJNA1001640	SAMN36814319	2019	Chicken	Hamburger	Food	3682	KL30	O1v1	/	/	/	/	/	/	/	SHV-187	ompK36 (p.N218H), ompK37 (p.I70M), ompK37 (p.I128M), ompK36 (p.A217S)	IncFIB(pKPHS1), IncFIB(pNDM-Mar), IncHI1B(pNDM-MAR)	This study
2019.TE.22691.1.6	PRJNA1001640	SAMN36814320	2019	Chicken	Hamburger	Food	3582	KL30	O1v1	/	/	/	/	/	/	/	SHV-187	ompK37 (p.I128M), ompK37 (p.I70M), ompK36 (p.N218H), ompK36 (p.A217S)	IncFIB(pKPHS1), IncFIB(pNDM-Mar), IncHI1B(pNDM-MAR)	This study
2019.TE.22691.1.7	PRJNA1001640	SAMN36814321	2019	Chicken	Hamburger	Food	3682	KL30	O1v1	/	/	/	/	/	/	/	SHV-187	ompK36 (p.A217S), ompK37 (p.I128M), ompK36 (p.N218H), ompK37 (p.I70M)	IncFIB(pKPHS1), IncFIB(pNDM-Mar), IncHI1B(pNDM-MAR)	This study
2019.TE.22691.1.8	PRJNA1001640	SAMN36814322	2019	Chicken	Hamburger	Food	3682	KL30	O1v1	/	/	/	/	/	/	/	SHV-187	ompK37 (p.I70M), ompK37 (p.I128M), ompK36 (p.N218H), ompK36 (p.A217S)	IncFIB(pKPHS1), IncFIB(pNDM-Mar), IncHI1B(pNDM-MAR)	This study
2019.TE.22691.1.9	PRJNA1001640	SAMN36814323	2019	Chicken	Hamburger	Food	45	KL62	O2v1	/	/	/	DHA-1	/	/	TEM-1B	SHV-145	ompK37 (p.N230G), ompK36 (p.A217S), ompK37 (p.I128M), ompK37 (m233_None234insQ), ompK37 (p.I70M)	IncFIB(K), FIA(pBK30683)	This study
2019.TE.22691.1.10	PRJNA1001640	SAMN36814324	2018	Chicken	Hamburger	Food	45	KL62	O2v1	/	/	/	DHA-1	/	/	TEM-1B	SHV-145	ompK37 (p.N230G), ompK37 (p.I70M), ompK37 (m233_None234insQ), ompK36 (p.A217S), ompK37 (p.I128M)	IncFIB(K), FIA(pBK30683)	This study
2019.TE.22691.1.11	PRJNA1001640	SAMN36814325	2018	Chicken	Hamburger	Food	45	KL62	O2v1	R	/	/	DHA-1	/	/	TEM-1B	SHV-145	ompK36 (p.A217S), ompK37 (m233_None234insQ), ompK37 (p.I70M), ompK37 (p.N230G), ompK37 (p.I128M)	IncFIB(K), FIA(pBK30683)	This study
2019.TE.22691.1.12	PRJNA1001640	SAMN36814326	2018	Chicken	Hamburger	Food	170	KL71	O5	/	/	/	/	/	/	TEM-106	SHV-145	ompK37 (p.I128M), ompK36 (p.A217S), ompK36 (p.N218H), ompK37 (p.I70M)	IncR, Col8282, ColpVC	This study
2019.TE.22691.1.14	PRJNA1001640	SAMN36814327	2018	Chicken	Hamburger	Food	37	KL14	O3b	R	/	/	/	/	/	/	SHV-110	ompK37 (p.I128M), ompK37 (p.I70M), ompK36 (p.A217S)	/	This study
2019.TE.22691.1.15	PRJNA1001640	SAMN36814328	2018	Chicken	Hamburger	Food	15	KL64	O1v1	/	/	/	/	/	/	/	SHV-106	ompK37 (p.I128M), ompK36 (p.A217S), ompK37 (p.I70M)	IncR, ColpVC	This study
2019.TE.22691.1.16	PRJNA1001640	SAMN36814329	2018	Chicken	Hamburger	Food	219	KL114	O1v1	/	/	/	/	/	CTX-M-15	/	SHV-145	ompK37 (p.I128M), ompK36 (p.A217S), ompK37 (p.I70M), ompK36 (p.N218H)	IncFIB(K)(pCAV1099-114)	This study
2019.TE.22691.1.17	PRJNA1001640	SAMN36814330	2018	Chicken	Hamburger	Food	200	KL125	O3b	/	/	/	/	/	/	/	SHV-187	ompK37 (p.I70M), ompK36 (p.N218H), ompK36 (p.A217S), ompK37 (p.I128M)	/	This study
2019.TE.22691.1.18	PRJNA1001640	SAMN36814331	2018	Chicken	Hamburger	Food	200	KL125	O3b	/	/	/	/	/	/	/	SHV-187	ompK37 (p.I70M), ompK36 (p.N218H), ompK36 (p.A217S), ompK37 (p.I128M)	/	This study
2019.TE.22691.1.19	PRJNA1001640	SAMN36814332	2018	Chicken	Hamburger	Food	5868	KL27	O2v2	/	/	/	/	/	/	/	SHV-11	ompK37 (p.N230G), ompK37 (p.I128M), ompK37 (m233_None234insQ), ompK37 (p.I70M)	/	This study
2019.TE.22691.1.20	PRJNA1001640	SAMN36814333	2018	Chicken	Hamburger	Food	46	KL64	O2v1	/	/	/	/	/	/	TEM-1B	SHV-27	ompK37 (p.N230G), ompK37 (m233_None234insQ), ompK36 (p.A217S), ompK37 (p.I128M), ompK37 (p.I70M)	IncFIB(K), IncI1-I(Gamma)	This study
2019.TE.22691.1.22	PRJNA1001640	SAMN36814334	2018	Chicken	Hamburger	Food	485	KL28	O2v1	/	/	/	/	/	/		SHV-110	ompK36 (p.A217S), ompK37 (m233_None234insQ), ompK37 (p.I70M), ompK37 (p.N230G), ompK37 (p.I128M)	IncX1, Col(pHAD28)	This study
2019.TE.22691.1.23	PRJNA1001640	SAMN36814335	2018	Chicken	Hamburger	Food	215	KL16	O1v1	/	/	/	/	/	/	TEM-1B	SHV-145	ompK36 (p.A217S), ompK37 (p.I70M), ompK36 (p.N218H), ompK37 (p.I128M)	IncFIB(pKPHS1), IncX1	This study
2019.TE.22691.1.24	PRJNA1001640	SAMN36814336	2018	Chicken	Hamburger	Food	37	KL14	O3b	/	/	/	/	/	/	TEM-1B	SHV-110	ompK37 (p.I128M), ompK37 (p.I70M), ompK36 (p.A217S)	IncN	This study
2019.TE.22691.1.26	PRJNA1001640	SAMN36814337	2018	Chicken	Hamburger	Food	2622	KL149	O1v2	/	/	/	/	/	/	/	SHV-187	OmpK35-64%, ompK37 (m233_None234insQ), ompK37 (p.N230G), ompK37 (p.I70M), ompK37 (p.I128M)	Col(MG828)	This study
2019.TE.22691.1.27	PRJNA1001640	SAMN36814338	2018	Chicken	Hamburger	Food	294	KL30	O1v1	/	/	/	/	/	/	/	SHV-187	ompK37 (p.I70M), ompK37 (p.I128M), ompK36 (p.N218H), ompK36 (p.A217S)	IncFIB(K)	This study
2019.TE.22691.1.28	PRJNA1001640	SAMN36814339	2018	Chicken	Hamburger	Food	4710	KL21	O1v1	/	/	/	/	/	/	/	SHV-145	ompK37 (m233_None234insQ), ompK37 (p.I128M), ompK37 (p.I70M)	ColRNAI, Col156, Col(MG828), IncFII(pSE11), IncFIB(AP001918)	This study
2019.TE.22691.1.29	PRJNA1001640	SAMN36814340	2018	Chicken	Hamburger	Food	1758	KL27	O4	/	/	/	/	/	/	/	SHV-187	ompK37 (p.I70M), ompK37 (p.I128M), ompK36 (p.A217S)	IncFII(K), IncFIB(K)	This study
2019.TE.22691.1.30	PRJNA1001640	SAMN36814341	2018	Chicken	Hamburger	Food	1758	KL27	O4	/	/	/	/	/	/	/	SHV-187	ompK36 (p.A217S), ompK37 (p.I128M), ompK37 (p.I70M)	IncFII(K), IncFIB(K)	This study
2019.TE.22691.1.31	PRJNA1001640	SAMN36814342	2018	Chicken	Hamburger	Food	4710	KL21	O1v1	/	/	/	/	/	/	/	SHV-145	ompK37 (p.I128M), ompK37 (p.I70M), ompK37 (m233_None234insQ)	Col(MG828), IncFII(pSE11), IncFIB(AP001918), ColRNAI, Col156	This study
2019.TE.22691.1.32	PRJNA1001640	SAMN36814343	2018	Chicken	Hamburger	Food	4710	KL21	O1v1	/	/	/	/	/	/	/	SHV-145	ompK37 (m233_None234insQ), ompK37 (p.I128M), ompK37 (p.I70M)	Col(MG828), IncFII(pSE11), IncFIB(AP001918), ColRNAI, Col156	This study
2019.TE.22691.1.33	PRJNA1001640	SAMN36814344	2018	Chicken	Hamburger	Food	220	KL114	O1v2	/	/	/	/	/	/	/	SHV-187	ompK37 (p.I128M), ompK36 (p.A217S), ompK37 (ins274_None275insS), ompK37 (p.I70M), ompK36 (p.N218H)	IncFIB(K)/IncFII(K), Col(pHAD28)	This study
2019.TE.22691.1.34	PRJNA1001640	SAMN36814345	2018	Chicken	Hamburger	Food	1805	KL48	O3/O3a	/	/	/	/	/	/	/	SHV-27	ompK37 (p.I128M), ompK36 (p.A217S), ompK37 (p.I70M)	IncFIB(pKPHS1), IncFII(K), IncFIB(K)	This study
2019.TE.22691.1.35	PRJNA1001640	SAMN36814346	2018	Chicken	Hamburger	Food	220	KL114	O1v2	/	/	/	/	/	/	/	SHV-187	ompK37 (p.I70M), ompK36 (p.A217S), ompK37 (p.I128M), ompK36 (p.N218H), ompK37 (ins274_None275insS)	IncFIB(K)/IncFII(K), Col(pHAD28)	This study
2019.TE.22691.1.36	PRJNA1001640	SAMN36814347	2018	Chicken	Hamburger	Food	405	KL151	O4	/	/	/	/	/	/	/	SHV-76	ompK36 (p.N218H), ompK37 (p.I128M), ompK37 (m233_None234insQ), ompK36 (p.A217S), ompK37 (p.I70M)	IncFII(K), IncFIB(K), IncFIA(HI1)	This study
2019.TE.22691.1.47	PRJNA1001640	SAMN36814348	2019	Chicken	Leg	Food	37	KL15	O4	/	/	/	/	/	/	/	SHV-187	ompK37 (p.I128M), ompK37 (p.I70M), ompK36 (p.A217S)	IncFII(K), IncFIB(K), Col(pHAD28), Col440I, IncFII(pKP91), IncR	This study
2019.TE.22691.1.48	PRJNA1001640	SAMN36814349	2019	Chicken	Leg	Food	1310	KL64	O2v2	/	/	/	/	/	/	/	SHV-145	ompK37 (p.N230G), ompK37 (p.I70M), ompK37 (p.I128M), ompK37 (m233_None234insQ), ompK36 (p.A217S)	IncFIB(pNDM-Mar), IncFIB(K)(pCAV1099-114), IncFIA(HI1), Col440I, IncHI1B(pNDM-MAR), IncR	This study
2019.TE.22691.1.49	PRJNA1001640	SAMN36814350	2019	Chicken	Leg	Food	497	KL16	O3b	/	/	/	/	/	/	/	SHV-145	ompK37 (m233_None234insQ), ompK36 (p.A217S), ompK37 (p.N230G), ompK37 (p.I70M), ompK37 (p.I128M)	IncFII(pKP91), IncFIA(HI1)	This study
2019.TE.22691.1.50	PRJNA1001640	SAMN36814351	2019	Chicken	Leg	Food	497	KL16	O3b	/	/	/	/	/	/	/	SHV-145	ompK37 (p.I70M), ompK37 (p.N230G), ompK36 (p.A217S), ompK37 (m233_None234insQ), ompK37 (p.I128M)	IncFII(pKP91), IncFIA(HI1)	This study
2019.TE.22691.1.51	PRJNA1001640	SAMN36814352	2019	Chicken	Leg	Food	20	KL28	O2v2	/	/	/	/	/	/	/	SHV-145	ompK37 (p.I128M), ompK36 (p.A217S), ompK37 (p.I70M)	IncFII(pCTU2)	This study
2019.TE.22691.1.52	PRJNA1001640	SAMN36814353	2019	Chicken	Leg	Food	20	KL28	O2v2	/	/	/	/	/	/	/	SHV-145	ompK37 (p.I128M), ompK37 (p.I70M), ompK36 (p.A217S)	IncFII(pCTU2)	This study
2019.TE.22691.1.53	PRJNA1001640	SAMN36814354	2019	Chicken	Leg	Food	4458	KL3	O1/O2v2	/	/	/	/	/	/	/	SHV-187	ompK36 (p.N218H), ompK36 (p.A217S), ompK37 (p.I70M), ompK37 (p.I128M)	IncFIB(K)(pCAV1099-114)	This study
2019.TE.22691.1.54	PRJNA1001640	SAMN36814355	2019	Chicken	Leg	Food	17	KL151	O5	/	/	/	/	/	/	/	SHV-187	ompK37 (p.I70M), ompK37 (p.I128M), ompK36 (p.A217S), ompK36 (p.N218H)	IncFIB(pKPHS1)	This study
2019.TE.22691.1.56	PRJNA1001640	SAMN36814356	2019	Chicken	Leg	Food	1777	KL111	O3b	/	/	/	/	/	/	/	SHV-178	ompK37 (p.I70M), ompK36 (p.A217S), ompK37 (p.I128M)	IncFII(pKP91), IncFIB(K), Col(pHAD28)	This study
2019.TE.22691.1.57	PRJNA1001640	SAMN36814357	2019	Chicken	Leg	Food	661	KL28	O2v1	/	/	/	/	/	CTX-M-15	/	SHV-27	ompK36 (p.A217S), ompK37 (p.I128M), ompK37 (p.I70M)	IncFIB(K)(pCAV1099-114)	This study
2019.TE.22691.1.58	PRJNA1001640	SAMN36814358	2019	Chicken	Leg	Food	661	KL28	O2v1	/	/	/	/	/	CTX-M-15	/	SHV-27	ompK36 (p.A217S), ompK37 (p.I128M), ompK37 (p.I70M)	IncFIB(K)(pCAV1099-114)	This study
2019.TE.22691.1.59	PRJNA1001640	SAMN36814359	2019	Chicken	Leg	Food	268	KL20	O1v1	/	/	/	/	/	/	/	SHV-11	ompK37 (m233_None234insQ), ompK37 (p.I128M), ompK37 (p.N230G), ompK37 (p.I70M)	IncFII(pKP91), IncFII(pCRY), IncFIB(K), IncR, Col(pHAD28), Col440I	This study
2019.TE.22691.1.60	PRJNA1001640	SAMN36814360	2019	Chicken	Leg	Food	147	KL64	O2v1	/	/	/	/	/	/	/	SHV-11	ompK36 (p.A217S), ompK37 (p.I128M), ompK37 (p.I70M)	Col(pHAD28), Col8282, Col(MG828)	This study
2019.TE.22691.1.61	PRJNA1001640	SAMN36814361	2019	Chicken	Leg	Food	147	KL64	O2v1	/	/	/	/	/	/	/	SHV-11	ompK36 (p.A217S), ompK37 (p.I128M), ompK37 (p.I70M)	Col(pHAD28), Col8282, Col(MG828)	This study
2019.TE.22691.1.62	PRJNA1001640	SAMN36814362	2019	Chicken	Leg	Food	147	KL64	O2v1	/	/	/	/	/	/	/	SHV-11	ompK37 (p.I70M), ompK37 (p.I128M), ompK36 (p.A217S)	Col(pHAD28), Col8282, Col(MG828)	This study
2019.TE.22691.1.63	PRJNA1001640	SAMN36814363	2019	Chicken	Leg	Food	45	KL127	OL101	/	/	/	/	/	/	/	SHV-1	ompK37 (p.I128M), ompK37 (p.I70M), ompK37 (m233_None234insQ), ompK37 (p.N230G), ompK36 (p.A217S)	IncFIB(K), IncFII(K)	This study
2019.TE.22691.1.64	PRJNA1001640	SAMN36814364	2019	Chicken	Leg	Food	45	KL127	OL101	/	/	/	/	/	/	/	SHV-145	ompK36 (p.A217S), ompK37 (m233_None234insQ), ompK37 (p.N230G), ompK37 (p.I70M), ompK37 (p.I128M)	IncFIB(K), IncFII(K)	This study
2019.TE.22691.1.65	PRJNA1001640	SAMN36814365	2019	Chicken	Leg	Food	45	KL127	OL101	/	/	/	/	/	/	/	/	ompK37 (m233_None234insQ), ompK36 (p.A217S), ompK37 (p.N230G), ompK37 (p.I70M), ompK37 (p.I128M)	IncFIB(K), IncFII(K)	This study
2019.TE.22691.1.66	PRJNA1001640	SAMN36814366	2019	Chicken	Leg	Food	234	KL30	O1v2	/	/	/	/	/	/	/	SHV-27	ompK36 (p.A217S), ompK36 (p.N218H), ompK37 (p.I128M), ompK37 (p.I70M)	IncFIB(K)	This study
2019.TE.22691.1.67	PRJNA1001640	SAMN36814367	2019	Chicken	Leg	Food	45	KL127	OL101	/	/	/	/	/	/	/	SHV-1	ompK37 (m233_None234insQ), ompK37 (p.I70M), ompK37 (p.I128M), ompK36 (p.A217S), ompK37 (p.N230G)	IncFIB(K), IncFII(K)	This study
2019.TE.22691.1.68	PRJNA1001640	SAMN36814368	2019	Chicken	Leg	Food	234	KL30	O1v2	/	/	/	/	/	/	/	SHV-27	ompK36 (p.A217S), ompK37 (p.I70M), ompK37 (p.I128M), ompK36 (p.N218H)	IncFIB(K)	This study
2019.TE.22691.1.69	PRJNA1001640	SAMN36814369	2019	Chicken	Leg	Food	45	KL127	OL101	/	/	/	/	/	/	/	/	ompK36 (p.A217S), ompK37 (m233_None234insQ), ompK37 (p.N230G), ompK37 (p.I128M), ompK37 (p.I70M)	IncFIB(K), IncFII(K)	This study
2019.TE.22691.1.70	PRJNA1001640	SAMN36814370	2019	Chicken	Leg	Food	234	KL30	O1v2	/	/	/	/	/	/	/	SHV-27	ompK37 (p.I128M), ompK37 (p.I70M), ompK36 (p.A217S), ompK36 (p.N218H)	IncFIB(K)	This study
2019.TE.22691.1.71	PRJNA1001640	SAMN36814371	2019	Chicken	Leg	Food	45	KL127	OL101	R	/	/	/	/	/	TEM-1B	/	ompK36 (p.A217S), ompK37 (p.I70M), ompK37 (m233_None234insQ), ompK37 (p.N230G), ompK37 (p.I128M)	IncFIB(K), IncFII(K)	This study
2019.TE.22691.1.72	PRJNA1001640	SAMN36814372	2019	Chicken	Leg	Food	5111	KL64	O2v1	/	/	/	/	/	/	/	SHV-108	ompK37 (p.I128M), ompK37 (p.I70M), ompK36 (p.A217S), ompK36 (p.N218H)	/	This study
2019.TE.22691.1.74	PRJNA1001640	SAMN36814373	2019	Chicken	Leg	Food	3369	KL116	O1v1	/	/	/	/	/	/	/	SHV-187	ompK37 (m233_None234insQ), ompK37 (p.I70M), ompK37 (p.I128M), ompK37 (p.N230G)	IncFIB(K), IncFII(K), Col(pHAD28)	This study
2019.TE.22691.1.75	PRJNA1001640	SAMN36814374	2019	Chicken	Leg	Food	2055	KL14	OL104	/	/	/	/	/	/	/	SHV-187	ompK37 (p.I128M), ompK37 (p.I70M)	/	This study
2019.TE.22691.1.76	PRJNA1001640	SAMN36814375	2019	Chicken	Leg	Food	1480	KL39	OL104	/	/	/	/	/	/	/	SHV-110	ompK37 (p.I128M), ompK37 (p.I70M), ompK36 (p.A217S)	/	This study
2019.TE.22691.1.77	PRJNA1001640	SAMN36814376	2019	Chicken	Leg	Food	3369	KL116	O1v1	/	/	/	/	/	/	/	SHV-187	ompK37 (m233_None234insQ), ompK37 (p.I70M), ompK37 (p.N230G), ompK37 (p.I128M)	IncFIB(K)	This study
2019.TE.22691.1.78	PRJNA1001640	SAMN36814377	2019	Chicken	Leg	Food	6379	KL13	O1v2	R	/	/	/	/	/	/	SHV-108	ompK37 (p.I70M), ompK37 (m233_None234insQ), ompK37 (p.I128M), ompK36 (p.A217S), ompK37 (p.N230G)	/	This study
2019.TE.22691.1.79	PRJNA1001640	SAMN36814378	2019	Chicken	Leg	Food	2428	KL21	OL104	/	/	/	/	/	/	/	SHV-41	ompK37 (m233_None234insQ), ompK37 (p.N230G), ompK36 (p.A217S), ompK37 (p.I70M), ompK37 (p.I128M)	/	This study
2019.TE.22691.1.80	PRJNA1001640	SAMN36814379	2019	Chicken	Leg	Food	1265	best match = KL33	O3b	/	/	/	/	/	/	/	SHV-82	ompK37 (p.I128M), ompK37 (m233_None234insQ), ompK37 (p.I70M)	IncFIB(K)(pCAV1099-114), IncR, IncHI1B(pNDM-MAR)	This study
2019.TE.22691.1.81	PRJNA1001640	SAMN36814380	2019	Chicken	Leg	Food	2428	KL21	O3b	/	/	/	/	/	/	/	SHV-41	ompK37 (p.N230G), ompK37 (p.I70M), ompK37 (p.I128M), ompK37 (m233_None234insQ), ompK36 (p.A217S)	/	This study
2019.TE.22691.1.82	PRJNA1001640	SAMN36814381	2019	Chicken	Leg	Food	212	KL21	O3b	/	/	/	/	/	/	/	SHV-133	ompK36 (p.N218H), ompK36 (p.A217S), ompK37 (p.I70M), ompK37 (p.N230G), ompK37 (m233_None234insQ), ompK37 (p.I128M)	/	This study
2019.TE.22691.1.83	PRJNA1001640	SAMN36814382	2019	Chicken	Leg	Food	37	KL15	O4	/	/	/	/	/	/	/	SHV-187	ompK37 (p.I128M), ompK37 (p.I70M), ompK36 (p.A217S)	IncFIB(K), Col(pHAD28), Col440I	This study
2019.TE.22691.1.84	PRJNA1001640	SAMN36814383	2019	Chicken	Leg	Food	212	KL21	O3b	/	/	/	/	/	/	/	SHV-133	ompK36 (p.A217S), ompK37 (m233_None234insQ), ompK36 (p.N218H), ompK37 (p.N230G), ompK37 (p.I70M), ompK37 (p.I128M)	/	This study
2019.TE.22691.1.85	PRJNA1001640	SAMN36814384	2019	Chicken	Leg	Food	212	KL21	O3b	/	/	/	/	/	/	/	SHV-133	ompK37 (p.I70M), ompK37 (p.N230G), ompK36 (p.A217S), ompK37 (p.I128M), ompK36 (p.N218H), ompK37 (m233_None234insQ)	/	This study
2019.TE.22691.1.87	PRJNA1001640	SAMN36814385	2019	Chicken	Leg	Food	629	/	/	/	/	/	/	/	/	/	SHV-110	ompK37 (p.I128M), ompK37 (p.I70M)	/	This study
2019.TE.22691.1.88	PRJNA1001640	SAMN36814386	2019	Chicken	Leg	Food	629	KL137	OL101	/	/	/	/	/	/	/		ompK37 (p.I128M), ompK37 (p.I70M)	/	This study
2019.TE.22691.1.89	PRJNA1001640	SAMN36814387	2019	Chicken	Leg	Food	2428	KL137	OL101	/	/	/	/	/	/	/	SHV-41	ompK37 (p.I70M), ompK37 (p.N230G), ompK36 (p.A217S), ompK37 (m233_None234insQ), ompK37 (p.I128M)	/	This study
2019.TE.22691.1.90	PRJNA1001640	SAMN36814388	2019	Chicken	Leg	Food	551	KL21	O3b	/	/	/	/	/	/	/	SHV-187	ompK37 (p.I70M), ompK37 (p.I128M), ompK36 (a217_None218insS), ompK37 (m233_None234insQ)	/	This study
2019.TE.22691.1.91	PRJNA1001640	SAMN36814389	2019	Chicken	Leg	Food	5723	KL10	O1v1	/	/	/	/	/	/	/	SHV-172	ompK36 (p.A217S), ompK37 (p.I128M), ompK37 (m233_None234insQ), ompK37 (p.N230G), ompK37 (p.I70M), ompK36 (p.N218H)	IncFIB(K), IncFII(pKP91), IncR, Col440I	This study
2019.TE.22691.1.92	PRJNA1001640	SAMN36814390	2019	Chicken	Leg	Food	5723	KL64	O2v1	/	/	/	/	/	/	/	SHV-172	ompK37 (p.I70M), ompK37 (p.N230G), ompK36 (p.N218H), ompK36 (p.A217S), ompK37 (p.I128M), ompK37 (m233_None234insQ)	/	This study
2019.TE.22691.1.93	PRJNA1001640	SAMN36814391	2019	Chicken	Leg	Food	5723	KL64	O2v1	/	/	/	/	/	/	/	SHV-172	ompK36 (p.A217S), ompK37 (p.I128M), ompK37 (m233_None234insQ), ompK37 (p.N230G), ompK36 (p.N218H), ompK37 (p.I70M)	/	This study
2019.TE.22691.1.95	PRJNA1001640	SAMN36814392	2019	Chicken	Leg	Food	5723	KL64	O2v1	/	/	/	/	/	/	/	SHV-172	ompK37 (p.N230G), ompK36 (p.A217S), ompK37 (p.I128M), ompK37 (p.I70M), ompK37 (m233_None234insQ), ompK36 (p.N218H)	/	This study
2019.TE.22693.1.3	PRJNA1001640	SAMN36814393	2019	Pumpkin	Pumpkin	Food	2415	KL131	O4	/	/	/	/	/	/	/	SHV-110	ompK37 (m233_None234insQ), ompK36 (p.N218H), ompK37 (p.I70M), ompK37 (p.I128M), ompK37 (p.N230G), ompK36 (p.A217S)	/	This study
2019.TE.22693.1.10	PRJNA1001640	SAMN36814394	2019	Soil	Soil	Environment	5394	KL35	O5	/	/	/	/	/	/	/	SHV-65	ompK37 (m233_None234insQ), ompK37 (p.I128M), ompK36 (p.A217S), ompK37 (p.I70M), ompK36 (p.N218H)	/	This study
2020.TE.2166.1.2	PRJNA1001640	SAMN36814395	2020	Chicken	Hamburger	Food	35	KL22	O1v1	/	/	/	/	/	CTX-M-15	TEM-1B	SHV-33	ompK36 (p.A217S), ompK36 (p.N218H), ompK37 (p.I128M), ompK37 (p.I70M)	IncFII(K), IncFIB(K)	This study
2020.TE.2166.1.3	PRJNA1001640	SAMN36814396	2020	Chicken	Hamburger	Food	35	KL22	O1v1	/	/	/	/	/	CTX-M-15	TEM-1B	SHV-33	ompK36 (p.N218H), ompK36 (p.A217S), ompK37 (p.I128M), ompK37 (p.I70M)	IncFII(K), IncFIB(K)	This study
2021.TE.133038.1.2	PRJNA774508	SAMN22567282	2020	Wild boar	Faeces	Animal	133	KL116	O1v1	R	/	/	/	/	/	/	SHV-75	ompK37 (p.I128M), ompK37 (p.I70M)	IncFIB(K)	Chiaverini et al., 2022
2021.TE.133038.1.3	PRJNA774508	SAMN22567283	2020	Fallow deer	Faeces	Animal	301	KL116	O1v1	R	/	/	/	/	/	/	SHV-27	ompK36 (p.A217S), ompK37 (p.I70M), ompK37 (p.I128M)	/	Chiaverini et al., 2022
2021.TE.133038.1.4	PRJNA774508	SAMN22567284	2020	Fallow deer	Faeces	Animal	301	KL116	O2v1	R	/	/	/	/	/	/	SHV-27	ompK36 (p.A217S), ompK37 (p.I128M), ompK37 (p.I70M)	/	Chiaverini et al., 2022
2021.TE.133038.1.5	PRJNA774508	SAMN22567285	2020	Roe deer	Faeces	Animal	6380	KL30	O3/O3a	/	/	/	/	/	/	/	SHV-187	ompK37 (p.N230G), ompK36 (a217_None218insS), ompK37 (m233_None234insQ), ompK37 (p.I70M), ompK37 (p.I128M)	/	Chiaverini et al., 2022
2021.TE.133038.1.6	PRJNA774508	SAMN22567286	2020	Roe deer	Faeces	Animal	2217	KL13	O3b	/	/	/	/	/	/	/	SHV-145	ompK37 (p.I128M), ompK36 (p.A217S), ompK37 (p.I70M), ompK36 (p.N218H)	/	Chiaverini et al., 2022
2021.TE.133038.1.7	PRJNA774508	SAMN22567287	2020	Red deer	Faeces	Animal	6335	KL30	O1v1	/	/	/	/	/	/	/	SHV-65	ompK37 (p.I70M), ompK36 (p.A217S), ompK37 (p.I128M), ompK36 (p.N218H)	IncFIB(K)	Chiaverini et al., 2022
2021.TE.133038.1.8	PRJNA774508	SAMN22567288	2020	Red deer	Faeces	Animal	200	KL13	O3b	R	/	/	/	/	/	/	SHV-187	ompK37 (p.I70M), ompK36 (p.N218H), ompK36 (p.A217S), ompK37 (p.I128M)	/	Chiaverini et al., 2022
2021.TE.133038.1.9	PRJNA774508	SAMN22567289	2020	European badger	Intestine	Animal	162	KL13	O3b	R	/	/	/	/	/	/	SHV-187	ompK37 (p.I70M), ompK37 (p.I128M), ompK37 (m233_None234insQ), ompK36 (p.A217S), ompK37 (p.N230G)	/	Chiaverini et al., 2022
2021.TE.133038.1.11	PRJNA774508	SAMN22567290	2020	Magpie	Intestine	Animal	277	KL46	O3b	R	/	/	/	/	/	/	SHV-27	ompK37 (p.I70M), ompK37 (p.I128M)	IncFIB(K), Col(pHAD28), Col440I	Chiaverini et al., 2022
2021.TE.133038.1.12	PRJNA774508	SAMN22567291	2020	Fox	Intestine	Animal	219	KL121	O1v1	/	/	/	/	/	/	/	SHV-187	ompK36 (p.A217S), ompK37 (p.I70M), ompK37 (p.I128M), ompK36 (p.N218H)	IncFIB(AP001918)	Chiaverini et al., 2022
2021.TE.133038.1.13	PRJNA774508	SAMN22567292	2020	Wolf	Faeces	Animal	116	KL11	O3/O3a	/	/	/	/	/	/	/	SHV-187	ompK37 (p.I128M), ompK36 (p.N218H), ompK37 (p.I70M), ompK36 (p.A217S)	/	Chiaverini et al., 2022
2021.TE.133038.1.14	PRJNA774508	SAMN36815650	2020	Wolf	Faeces	Animal	878	/	/	/	/	/	/	/	/	/	SHV-145	ompK36 (p.A217S), ompK36 (p.N218H), ompK37 (p.I128M), ompK37 (p.I70M)	/	Chiaverini et al., 2022
2021.TE.133038.1.15	PRJNA774508	SAMN22567293	2020	Wild boar	Brain	Animal	6381	KL117	O2v2	/	/	/	/	/	/	/	SHV-110	ompK37 (p.I70M), ompK37 (p.I128M)	IncFIB(pKPHS1), IncFIB(K)(pCAV1099-114)	Chiaverini et al., 2022
2021.TE.133038.1.17	PRJNA774508	SAMN22567294	2020	Wild boar	Intestine	Animal	23	KL1	O1v2	/	/	/	/	/	/	/	SHV-190	ompK37 (p.I70M), ompK36 (p.N218H), ompK37 (p.I128M), ompK36 (p.A217S)	repB_KLEB	Chiaverini et al., 2022
2021.TE.133038.1.18	PRJNA774508	SAMN22567295	2021	Wild boar	Brain	Animal	35	KL22	O1v1	/	/	/	/	/	/	/	SHV-33	ompK36 (p.A217S), ompK37 (p.I70M), ompK37 (p.I128M), ompK36 (p.N218H)	IncFIB(pKPHS1), IncFIB(K)	Chiaverini et al., 2022
2021.TE.133038.1.19	PRJNA774508	SAMN22567296	2021	Wild boar	Brain	Animal	3071	KL31	OL104	/	/	/	/	/	/	/	SHV-27	ompK37 (p.I70M), ompK36 (p.A217S), ompK37 (p.I128M)	IncFIB(pKPHS1), IncFIB(K)	Chiaverini et al., 2022
2021.TE.133038.1.20	PRJNA774508	SAMN22567297	2021	Wild boar	Brain	Animal	3071	KL31	O3b	R	/	/	/	/	/	/	SHV-27	ompK37 (p.I70M), ompK36 (p.A217S), ompK37 (p.I128M)	IncFIB(pKPHS1), IncFIB(K)	Chiaverini et al., 2022
2021.TE.289549.1.3	PRJNA1001640	SAMN36814397	2020	Seawater	Seawater	Environment	17	KL58	O3b	/	/	/	/	/	/	/	SHV-187	ompK36 (p.N218H), ompK37 (p.I70M), ompK37 (p.I128M), ompK36 (p.A217S)	IncFII(K), IncFIB(K)	This study
2021.TE.289549.1.4	PRJNA1001640	SAMN36814398	2020	Seawater	Seawater	Environment	1198	KL47	O1/O2v1	/	/	/	/	/	/	/	SHV-187	ompK37 (p.I128M), ompK37 (p.I70M)	/	This study
2021.TE.289549.1.5	PRJNA1001640	SAMN36814399	2020	Seawater	Seawater	Environment	35	KL22	O1/O2v1	/	/	/	/	/	/	/	SHV-33	ompK37 (p.I70M), ompK36 (p.A217S), ompK37 (p.I128M), ompK36 (p.N218H)	Col440I	This study
2021.TE.289549.1.6	PRJNA1001640	SAMN36814400	2020	Seawater	Seawater	Environment	3659	KL14	O3b	/	/	/	/	/	/	/	SHV-108	ompK37 (p.I128M), ompK37 (p.N230G), ompK37 (m233_None234insQ), ompK37 (p.I70M)	IncFIB(pNDM-Mar), IncFII(K), IncHI1B(pNDM-MAR), IncFIB(K), ColRNAI	This study
2021.TE.289549.1.7	PRJNA1001640	SAMN36814401	2020	Seawater	Seawater	Environment	628	KL123	O3b	/	/	/	/	/	/	/	SHV-145	ompK37 (p.I128M), ompK37 (p.N230G), ompK36 (p.N218H), ompK36 (p.A217S), ompK37 (p.I70M), ompK37 (m233_None234insQ)	IncFIB(K)	This study
2021.TE.289549.1.8	PRJNA1001640	SAMN36814402	2020	Seawater	Seawater	Environment	6248	KL27	O1/O2v1	/	/	/	/	/	/	/	SHV-187	ompK37 (p.I128M), ompK37 (p.I70M)	/	This study
2021.TE.289549.1.9	PRJNA1001640	SAMN36814403	2020	Seawater	Seawater	Environment	2510	KL18	O3b	/	/	/	/	/	/	/	SHV-27	ompK36 (p.A217S), ompK37 (p.I128M), ompK37 (m233_None234insQ), ompK37 (p.I70M), ompK36 (p.N218H)	IncFIB(K)	This study
2021.TE.289549.1.10	PRJNA1001640	SAMN36814404	2020	Seawater	Seawater	Environment	215	KL16	O1/O2v1	/	/	/	/	/	/	/	SHV-145	ompK36 (p.A217S), ompK37 (p.I128M), ompK36 (p.N218H), ompK37 (p.I70M)	IncFIB(K)	This study
2021.TE.289549.1.11	PRJNA1001640	SAMN36814405	2020	Seawater	Seawater	Environment	45	KL24	O1/O2v1	/	/	/	/	/	/	/	SHV-145	ompK36 (p.A217S), ompK37 (p.I128M), ompK37 (p.I70M), ompK37 (m233_None234insQ), ompK37 (p.N230G)	IncFIB(K)	This study
2021.TE.289549.1.12	PRJNA1001640	SAMN36814406	2020	Seawater	Seawater	Environment	1999	KL38	O12	/	/	/	/	/	/	/	SHV-187	ompK37 (p.I128M), ompK36 (p.A217S), ompK37 (p.I70M)	/	This study
2021.TE.289549.1.13	PRJNA1001640	SAMN36814407	2020	Seawater	Seawater	Environment	6249	KL151	O3b	/	/	/	/	/	/	/	SHV-25	ompK36 (p.A217S), ompK37 (p.I128M), ompK37 (p.I70M), ompK36 (p.N218H)	IncFIB(K), IncFII(pKP91)	This study
2021.TE.289549.1.14	PRJNA1001640	SAMN36814408	2020	Seawater	Seawater	Environment	441	KL62	O1/O2v1	/	/	/	/	/	/	/	SHV-187	ompK37 (p.I70M), ompK37 (p.I128M)	/	This study
2021.TE.289549.1.15	PRJNA1001640	SAMN36814409	2020	Seawater	Seawater	Environment	6250	KL155	OL103	/	/	/	/	/	/	/	SHV-1	ompK37 (p.I128M), ompK37 (m233_None234insQ), ompK37 (p.N230G), ompK37 (p.I70M)	IncFII(K), IncFIB(K)	This study
2021.TE.289549.1.17	PRJNA1001640	SAMN36814410	2020	Seawater	Seawater	Environment	2202	KL14	O3b	/	/	/	/	/	/	/	SHV-145	ompK37 (p.N230G), ompK36 (p.A217S), ompK37 (m233_None234insQ), ompK37 (p.I128M), ompK37 (p.I70M)	IncFIB(K)(pCAV1099-114)	This study
2021.TE.289549.1.18	PRJNA1001640	SAMN36814411	2020	Seawater	Seawater	Environment	2510	KL18	O3b	/	/	/	/	/	/	/	SHV-27	ompK37 (m233_None234insQ), ompK37 (p.I70M), ompK36 (p.N218H), ompK37 (p.I128M), ompK36 (p.A217S)	IncFIB(pNDM-Mar), IncFIB(K)	This study
2021.TE.289549.1.19	PRJNA1001640	SAMN36814412	2020	Seawater	Seawater	Environment	34	KL128	O3b	/	/	/	/	/	/	/	SHV-26	ompK37 (p.N230G), ompK36 (p.A217S), ompK37 (p.I128M), ompK37 (p.I70M), ompK37 (m233_None234insQ)	IncFIB(K), Col(pHAD28)	This study
2021.TE.289549.1.20	PRJNA1001640	SAMN36814413	2020	Seawater	Seawater	Environment	252	KL51	O1/O2v2	/	/	/	/	/	/	/	SHV-1	ompK37 (p.I70M), ompK37 (p.I128M)	IncFIB(K), IncR, IncFII(pCTU2), pESA2	This study
2021.TE.289549.1.21	PRJNA1001640	SAMN36814414	2020	Seawater	Seawater	Environment	1966	KL11	O3/O3a	/	/	/	/	/	/	/	SHV-110	ompK37 (p.I128M), ompK37 (p.I70M), ompK36 (p.A217S), ompK36 (p.N218H)	/	This study
2021.TE.297739.1.2	PRJNA1001640	SAMN36814415	2020	Seawater	Seawater	Environment	436	KL112	O1/O2v2	/	/	/	/	/	/	/	SHV-187	ompK37 (p.I128M), ompK37 (p.I70M)	IncFIB(pKPHS1), IncFIA(HI1), IncFIB(K), IncFII(K)	This study
2021.TE.297739.1.3	PRJNA1001640	SAMN36814416	2020	Seawater	Seawater	Environment	348	KL62	O1/O2v1	/	/	/	/	OXA-1	CTX-M-15	/	SHV-110	ompK37 (p.I70M), ompK37 (p.I128M), ompK37 (p.N230G), ompK37 (m233_None234insQ)	IncFIB(pKPHS1), IncFIB(K), IncFII(K)	This study
2021.TE.297739.1.5	PRJNA1001640	SAMN36814417	2020	Seawater	Seawater	Environment	36	KL102	O1/O2v2	/	/	/	/	/	/	/	SHV-11	ompK37 (p.I70M), ompK37 (p.N230G), ompK37 (m233_None234insQ), ompK37 (p.I128M)	IncFIB(K)	This study
2021.TE.297739.1.6	PRJNA1001640	SAMN36814418	2020	Seawater	Seawater	Environment	327	KL39	O1/O2v1	/	/	/	/	/	/	/	SHV-101	ompK37 (p.I128M), ompK36 (p.N218H), ompK36 (p.A217S), ompK37 (p.I70M)	IncFIB(pKPHS1), IncR, IncFIB(K)	This study
2021.TE.297739.1.7	PRJNA1001640	SAMN36814419	2020	Seawater	Seawater	Environment	278	KL136	O1/O2v2	/	/	/	/	/	/	/	SHV-27	ompK37 (p.I128M), ompK37 (p.N230G), ompK37 (p.I70M), ompK37 (m233_None234insQ), ompK36 (p.A217S)	IncR, IncFII(K), Col(pHAD28), IncFIB(K)	This study
2021.TE.297739.1.8	PRJNA1001640	SAMN36814420	2020	Seawater	Seawater	Environment	36	KL102	O1/O2v2	/	/	/	/	/	/	/	SHV-11	ompK37 (m233_None234insQ), ompK37 (p.I70M), ompK37 (p.N230G), ompK37 (p.I128M)	IncR, IncFII(K), Col440I, IncFIB(K)	This study
2021.TE.297739.1.9	PRJNA1001640	SAMN36814421	2020	Seawater	Seawater	Environment	45	KL24	O1/O2v1	/	/	/	/	/	/	/	SHV-145	ompK37 (p.N230G), ompK37 (p.I128M), ompK37 (p.I70M), ompK36 (p.A217S), ompK37 (m233_None234insQ)	IncFIB(K)	This study
2021.TE.297739.1.10	PRJNA1001640	SAMN36814422	2020	Sand	Sand	Environment	17	KL58	O3b	/	/	/	/	/	/	/	SHV-187	ompK37 (p.I128M), ompK36 (p.N218H), ompK36 (p.A217S), ompK37 (p.I70M)	IncFII(K), IncFIB(K)	This study
2021.TE.297739.1.11	PRJNA1001640	SAMN36814423	2020	Sand	Sand	Environment	20	KL28	O1/O2v2	/	/	/	/	/	/	/	SHV-187	ompK37 (p.I70M), ompK37 (p.I128M), ompK36 (p.A217S)	IncFIB(K)(pCAV1099-114) , IncR	This study
2021.TE.297739.1.12	PRJNA1001640	SAMN36814424	2020	Sand	Sand	Environment	20	KL28	O1/O2v2	/	/	/	/	/	/	/	SHV-187	ompK37 (p.I128M), ompK37 (p.I70M), ompK36 (p.A217S)	IncFIB(K)/IncFII(K), Col(pHAD28)	This study
2021.TE.297739.1.13	PRJNA1001640	SAMN36814425	2020	Sand	Sand	Environment	188	KL125	O3/O3a	/	/	/	/	/	/	/	SHV-37	/	IncFIB(pQil), IncFII(K), IncFIB(K), Col440I	This study
2021.TE.297739.1.15	PRJNA1001640	SAMN36814426	2020	Sand	Sand	Environment	2724	KL45	O4	/	/	/	/	/	/	/	SHV-62	ompK37 (m233_None234insQ), ompK37 (p.I128M), ompK36 (p.N218H), ompK36 (p.A217S), ompK37 (p.I70M)	IncFIB(K)(pCAV1099-114)	This study
2021.TE.297739.1.16	PRJNA1001640	SAMN36814427	2020	Sand	Sand	Environment	250	KL14	O3b	/	/	LEN-16	/	/	/	/	/	ompK36 (p.N218H), ompK37 (p.I70M), ompK36 (p.A217S), ompK37 (p.I128M)	IncR, IncFIB(K), IncFII(K), Col440I	This study
2021.TE.297739.1.17	PRJNA1001640	SAMN36814428	2020	Sand	Sand	Environment	6252	KL15	O4	/	/	LEN-16	/	/	/	/	/	ompK37 (p.I70M)	IncFII(pKP91), IncFII(K), IncFII(pMET), IncR,	This study
2021.TE.297739.1.18	PRJNA1001640	SAMN36814429	2020	Sand	Sand	Environment	29	KL30	O1/O2v2	/	/	/	/	/	/	/	SHV-187	ompK36 (p.N218H), ompK37 (p.I70M), ompK36 (p.A217S), ompK37 (p.I128M)	IncFII(K), IncFIB(K), IncFIA(HI1), Col440I	This study
2021.TE.297739.1.19	PRJNA1001640	SAMN36814430	2020	Sand	Sand	Environment	3544	KL174	O1/O2v2	/	/	/	/	/	/	/	SHV-26	ompK37 (m233_None234insQ), ompK37 (p.I128M), ompK36 (p.A217S), ompK37 (p.I70M), ompK37 (p.N230G)	IncFII(K), IncFII(pKP91), IncFIB(pQil), IncFIB(K)	This study
2021.TE.297739.1.20	PRJNA1001640	SAMN36814431	2020	Sand	Sand	Environment	2806	KL62	O1/O2v2	/	/	/	/	/	/	/	SHV-187	ompK37 (p.I70M), ompK37 (p.I128M)	IncFII(K), IncFIB(K)(pCAV1099-114)	This study
2021.TE.297739.1.21	PRJNA1001640	SAMN36814432	2020	Sand	Sand	Environment	2806	KL62	O1/O2v2	/	/	/	/	/	/	/	SHV-187	ompK37 (p.I128M), ompK37 (p.I70M)	IncFII(K), IncFIB(K)(pCAV1099-114)	This study
2021.TE.297739.1.22	PRJNA1001640	SAMN36814433	2020	Sand	Sand	Environment	37	KL179	best match = OL102	/	/	/	/	/	/	/	SHV-187	ompK36 (p.A217S), ompK37 (p.I128M), ompK37 (p.I70M)	IncFIB(K), IncFII(K), Col440I, Col(pHAD28)	This study
2021.TE.297739.1.23	PRJNA1001640	SAMN36814434	2020	Sand	Sand	Environment	6253	KL130	O1/O2v2	/	/	/	/	/	/	/	SHV-187	ompK36 (p.A217S), ompK36 (p.N218H), ompK37 (p.I128M), ompK37 (p.I70M)	IncFII(K), IncN, IncFIB(K), IncR	This study
2021.TE.73012.1.10	PRJNA1001640	SAMN36814435	2021	Onions	Onions	Food	530	KL54	O1/O2v2	/	/	/	/	/	/	/	SHV-187	ompK36 (p.N218H), ompK36 (p.A217S), ompK37 (p.I128M), ompK37 (p.I70M)	IncFIB(K), IncFII(K), Col440I	This study
2021.TE.73017.1.2	PRJNA1001640	SAMN36814436	2021	Onions	Onions	Food	34	KL117	O1/O2v2	/	/	/	/	/	/	/	SHV-26	ompK37 (p.I70M), ompK37 (p.N230G), ompK36 (p.A217S), ompK37 (p.I128M), ompK37 (m233_None234insQ), ompK36 (p.N218H)	IncFIB(K), IncFII(K), FIA(pBK30683), Col440I, Col(pHAD28), IncR	This study
2021.TE.73017.1.3	PRJNA1001640	SAMN36814437	2021	Onions	Onions	Food	301	KL7	O1/O2v1	/	/	/	/	/	/	/	SHV-27	ompK37 (p.I128M), ompK37 (p.I70M), ompK36 (p.A217S)	IncFIB(pKPHS1), IncFIB(K)(pCAV1099-114)	This study
2021.TE.73017.1.4	PRJNA1001640	SAMN36814438	2021	Onions	Onions	Food	6400	unknown	O3b	/	/	/	/	/	/	/	SHV-110	ompK36 (p.A217S), ompK37 (p.I128M), ompK37 (p.I70M), ompK36 (p.N218H)	IncHI1B(pNDM-MAR), repB_KLEB	This study
2021.TE.73017.1.5	PRJNA1001640	SAMN36814439	2021	Onions	Onions	Food	37	KL12	OL103	/	/	/	/	/	/	/	SHV-110	ompK37 (p.I70M), ompK37 (p.N230G), ompK37 (m233_None234insQ), ompK37 (p.I128M), ompK36 (p.A217S)	IncFIB(K), IncFII(pKP91)	This study
2021.TE.73017.1.7	PRJNA1001640	SAMN36814440	2021	Onions	Onions	Food	35	KL18	O1/O2v1	/	/	/	/	/	/	/	SHV-33	ompK36 (p.N218H), ompK37 (p.I128M), ompK36 (p.A217S), ompK37 (p.I70M)	IncFIB(pNDM-Mar), IncFIB(K)(pCAV1099-114), IncHI1B(pNDM-MAR)	This study
2021.TE.73017.1.8	PRJNA1001640	SAMN36814441	2021	Onions	Onions	Food	35	unknown	OL104	/	/	/	/	/	/	/	SHV-33	ompK36 (p.N218H), ompK37 (p.I128M), ompK37 (p.I70M), ompK36 (p.A217S)	IncFII(pKP91), IncFIB(K)(pCAV1099-114), IncR	This study
2021.TE.73017.1.9	PRJNA1001640	SAMN36814442	2021	Onions	Onions	Food	1758	KL27	O4	/	/	/	/	/	/	/	SHV-187	ompK37 (p.I70M), ompK37 (p.I128M), ompK36 (p.A217S)	IncFIB(K)(pCAV1099-114)	This study
2021.TE.73017.1.10	PRJNA1001640	SAMN36814443	2021	Onions	Onions	Food	661	KL24	O1/O2v1	/	/	/	/	/	/	/	SHV-27	ompK37 (p.I128M), ompK37 (p.I70M), ompK36 (p.A217S)	IncHI1B(pNDM-MAR), repB_KLEB	This study
2021.TE.73017.1.11	PRJNA1001640	SAMN36814444	2021	Onions	Onions	Food	692	KL64	O1/O2v1	/	/	/	/	/	/	/	SHV-187	ompK36 (p.A217S), ompK37 (p.I128M), ompK36 (p.N218H), ompK37 (p.I70M)	IncFIB(K)	This study
2021.TE.73017.1.12	PRJNA1001640	SAMN36814445	2021	Onions	Onions	Food	2582	KL45	O1/O2v2	/	/	/	/	/	/	/	SHV-27	ompK37 (p.I70M), ompK37 (p.I128M), ompK36 (p.A217S)	/	This study
2021.TE.73017.1.13	PRJNA1001640	SAMN36814446	2021	Onions	Onions	Food	2324	KL7	O1/O2v2	/	/	/	/	/	/	/	SHV-178	ompK37 (m233_None234insQ), ompK37 (p.I128M), ompK37 (p.N230G), ompK36 (p.A217S), ompK36 (p.N218H), ompK37 (p.I70M)	IncFIB(K)	This study
2021.TE.73017.1.15	PRJNA1001640	SAMN36814447	2021	Onions	Onions	Food	35	KL124	OL101	/	/	/	/	/	/	/	SHV-33	ompK36 (p.A217S), ompK37 (p.I70M), ompK36 (p.N218H), ompK37 (p.I128M)	IncFIB(K)(pCAV1099-114)/IncHI1B(pNDM-MAR), IncFIA(HI1), Col(pHAD28)	This study
2021.TE.312185.1.2	PRJNA1001640	SAMN36814448	2021	Human	n.a.	Clinical	6382	KL5	O3b	/	/	/	/	/	/	/	SHV-110	ompK36 (p.A217S), ompK36 (p.N218H), ompK37 (p.I128M), ompK37 (p.I70M)	IncM1, ColpVC	This study
2021.TE.312185.1.3	PRJNA1001640	SAMN36814449	2021	Human	n.a.	Clinical	37	KL15	O4	/	/	/	/	/	/	/	SHV-187	ompK36 (p.A217S), ompK37 (p.I70M), ompK37 (p.I128M)	/	This study
2021.TE.312185.1.4	PRJNA1001640	SAMN36814450	2021	Human	n.a.	Clinical	307	KL102	O2V2	R	KPC-3	/	/	OXA-1/OXA-9	/	TEM-1A	SHV-106	ompK37 (m233_None234insQ), ompK37 (p.I128M), ompK37 (p.I70M), ompK37 (p.N230G)	IncFII(K), IncFIB(PqIL), IncFIB(K), ColRNAI	This study
2021.TE.312185.1.5	PRJNA1001640	SAMN36814451	2021	Human	n.a.	Clinical	37	KL15	O4	/	/	/	/	OXA-1	CTX-M-15	/	SHV-187	ompK37 (p.I70M), ompK36 (p.A217S), ompK37 (p.I128M)	IncFII(K), IncFIB(K)	This study
2021.TE.312185.1.6	PRJNA1001640	SAMN36814452	2021	Human	n.a.	Clinical	307	KL102	best match = O2v1	/	/	/	/	OXA-1	CTX-M-15	TEM-1B	SHV-106	ompK37 (p.N230G), ompK37 (p.I128M), ompK37 (p.I70M), ompK37 (m233_None234insQ)	IncFII(K), IncFIB(K)	This study
2021.TE.312185.1.8	PRJNA1001640	SAMN36814453	2021	Human	n.a.	Clinical	512	KL107	O2v2	R	KPC-3	/	/	OXA-9	/	TEM-122	SHV-182	OmpK35-25%, OmpK36GD, ompK37 (m233_None234insQ), ompK37 (p.N230G), ompK37 (p.I128M), ompK36 (p.A217S), ompK37 (p.I70M)	IncFII(K), IncFIB(pQIL), ColRNAI	This study
2021.TE.312185.1.10	PRJNA1001640	SAMN36814454	2021	Human	n.a.	Clinical	101	KL17	O1v1	R	KPC-3	/	/	OXA-9	/	TEM-1A	SHV-106	OmpK35-17%, ompK36 (p.A217S), ompK36 (p.N218H), ompK37 (p.I70M), ompK37 (p.I128M)	IncFIB(K), IncFII(K), ColRNAI, IncFIB(pQil), Col440II, Col(MG828)	This study
2022.TE.10172.1.4	PRJNA1001640	SAMN36814455	2022	Human	Blood	Clinical	39	KL149	O1v2	/	/	/	/	/	/	TEM-1B	SHV-187	ompK37 (p.I70M), ompK37 (m233_None234insQ), ompK36 (p.A217S), ompK37 (p.I128M), ompK37 (p.N230G)	IncFII(K), IncFIB(K), Col(pHAD28)	This study
2022.TE.10172.1.5	PRJNA1001640	SAMN36814456	2022	Human	Urine	Clinical	35	best match = KL22	O1v1	/	/	/	/	/	/	/	SHV-1	ompK37 (p.I70M), ompK36 (p.A217S), ompK36 (p.N218H), ompK37 (p.I128M)	IncFIB(K)	This study
2022.TE.10172.1.6	PRJNA1001640	SAMN36814457	2022	Human	Urine	Clinical	307	KL102	O2v2	R	KPC-3	/	/	OXA-1/OXA-9	CTX-M-15	TEM-1A	SHV-106	ompK37 (m233_None234insQ), ompK37 (p.I70M), ompK37 (p.I128M), ompK37 (p.N230G)	IncFII(K), IncFIB(pQil), IncFIB(K), ColRNAI	This study
2022.TE.10172.1.7	PRJNA1001640	SAMN36814458	2022	Human	Urine	Clinical	776	KL20	O3/O3a	/	/	/	/	/	/	/	SHV-187	ompK37 (p.I128M), ompK36 (p.A217S), ompK37 (p.I70M), ompK37 (p.N230G), ompK37 (m233_None234insQ)	Col(pHAD28), Col440II	This study
2022.TE.10172.1.8	PRJNA1001640	SAMN36814459	2022	Human	Urine	Clinical	13	KL3	O1v2	/	/	/	/	/	/	/	/	ompK37 (p.I70M), ompK37 (p.I128M)	IncFIB(K), IncFIB(K)	This study
2022.TE.10172.1.9	PRJNA1001640	SAMN36814460	2022	Human	Blood	Clinical	39	KL149	O1v2	/	/	/	/	/	/	TEM-1B	SHV-187	ompK36 (p.A217S), ompK37 (p.I70M), ompK37 (p.I128M), ompK37 (m233_None234insQ), ompK37 (p.N230G)	IncFII(K), IncFIB(K), Col(pHAD28)	This study
2022.TE.10172.1.10	PRJNA1001640	SAMN36814461	2022	Human	Blood	Clinical	39	KL149	O1v2	/	/	/	/	/	/	TEM-1B	SHV-187	ompK37 (p.N230G), ompK36 (p.A217S), ompK37 (p.I70M), ompK37 (p.I128M), ompK37 (m233_None234insQ)	IncFII(K), IncFIB(K), Col(pHAD28)	This study
2022.TE.10172.1.13	PRJNA1001640	SAMN36814462	2022	Human	Vaginal swab	Clinical	35	KL22	O1v1	/	/	/	/	/	/	/	/	ompK36 (p.N218H), ompK37 (p.I128M), ompK36 (p.A217S), ompK37 (p.I70M)	IncFIB(K), ColRNAI	This study
2022.TE.10172.1.14	PRJNA1001640	SAMN36814463	2022	Human	Urine	Clinical	405	KL151	O4	/	/	/	/	OXA-1	CTX-M-15	TEM-1B	SHV-76	ompK37 (p.I70M), ompK37 (m233_None234insQ), ompK36 (p.N218H), ompK36 (p.A217S), ompK37 (p.I128M)	IncFIB(K)/IncFII(K)	This study
2022.TE.10172.1.15	PRJNA1001640	SAMN36814464	2022	Human	Urine	Clinical	307	KL102	O2v2	/	/	/	/	OXA-1	/	/	SHV-106	ompK37 (p.N230G), ompK37 (m233_None234insQ), ompK37 (p.I70M), ompK37 (p.I128M)	IncFIB(K)/IncFII(K), Col156	This study
2022.TE.10172.1.16	PRJNA1001640	SAMN36814465	2022	Human	Urine	Clinical	307	KL102	O2v2	/	/	/	/	/	CTX-M-15	TEM-1B	SHV-106	OmpK35-21%, ompK37 (p.I128M), ompK37 (p.I70M), ompK37 (m233_None234insQ), ompK37 (p.N230G)	IncFIB(K), IncX4	This study
2022.TE.10172.1.17	PRJNA1001640	SAMN36814466	2022	Human	Urine	Clinical	147	KL64	O2v1	/	/	/	/	/	/	TEM-1B	SHV-11	ompK37 (p.I128M), ompK36 (p.A217S), ompK37 (p.I70M)	IncR, FIA(pBK30683), Col(pHAD28)	This study
2022.TE.10172.1.18	PRJNA1001640	SAMN36814467	2022	Human	Urine	Clinical	45	KL24	O2v1	/	/	/	/	/	/	/	/	ompK37 (p.I128M), ompK37 (p.N230G), ompK37 (p.I70M), ompK37 (m233_None234insQ), ompK36 (p.A217S)	IncFIB(K)	This study
2022.TE.10172.1.21	PRJNA1001640	SAMN36814468	2022	Human	n.a.	Clinical	307	KL102	O2v2	/	/	/	/	OXA-1	/	TEM-1B	SHV-106	ompK37 (p.N230G), ompK37 (p.I128M), ompK37 (m233_None234insQ), ompK37 (p.I70M)	IncFIA/IncFII, IncFIB(AP001918),ColRNAI, Col440II, Col(MG828)	This study
2022.TE.34217.1.2	PRJNA1001640	SAMN36814469	2022	Human	n.a.	Clinical	512	KL107	O1/O2v2	R	KPC-3	/	/	OXA-9	/	TEM-1A	SHV-182	OmpK35-25%, OmpK36GD, ompK37 (p.I128M), ompK37 (m233_None234insQ), ompK37 (p.N230G), ompK37 (p.I70M), ompK36 (p.A217S)	IncFIB(K), IncFII(K), IncFIB(pQil), ColRNAI	This study
2022.TE.34219.1.2	PRJNA1001640	SAMN36814470	2022	Human	n.a.	Clinical	512	KL107	O1/O2v2	R	KPC-3	/	/	OXA-9	/	TEM-122	SHV-182	OmpK35-25%, OmpK36GD, ompK36 (p.A217S), ompK37 (p.N230G), ompK37 (m233_None234insQ), ompK37 (p.I128M), ompK37 (p.I70M)	IncFIB(K), IncFII(K), IncFIB(pQil), ColRNAI, IncX3, IncFIB(pKPHS1)	This study
2022.TE.34654.1.2	PRJNA1001640	SAMN36814471	2022	Human	Blood	Clinical	512	KL107	O1/O2v2	R	KPC-3	/	/	OXA-9	/	TEM-1A	SHV-182	OmpK35-25%; OmpK36GD, ompK36 (p.A217S), ompK37 (m233_None234insQ), ompK37 (p.I70M), ompK37 (p.N230G), ompK37 (p.I128M)	Col(MG828), IncFIB(Pqil), IncFIB(K), IncFII(K)	This study
2022.TE.34792.1.2	PRJNA1001640	SAMN36814472	2022	Human	Rectal swab	Clinical	307	KL102	O1/O2v2	R	KPC-3	/	/	/	/	/	SHV-145	ompK37 (p.N230G), ompK37 (m233_None234insQ), ompK37 (p.I70M), ompK37 (p.I128M)	IncFII(K), IncFIB(pQil), IncFIB(K)(pCAV1099-114), Col156	This study
2022.TE.34897.1.2	PRJNA1001640	SAMN36814473	2022	Human	Rectal swab	Clinical	512	KL107	O1/O2v2	R	KPC-3	/	/	/	/	/	SHV-26	OmpK35-25%; OmpK36GD, ompK36 (p.A217S), ompK37 (p.I70M), ompK37 (p.I128M), ompK37 (p.N230G), ompK37 (m233_None234insQ)	Col(MG828), IncFIB(Pqil), IncFIB(K), IncFII(K)	This study
2022.TE.34898.1.2	PRJNA1001640	SAMN36814474	2022	Human	Rectal swab	Clinical	307	KL102	O1/O2v2	R	KPC-3	/	/	/	/	/	SHV-11	ompK37 (m233_None234insQ), ompK37 (p.I128M), ompK37 (p.N230G), ompK37 (p.I70M)	IncFII(K), IncFIB(pQil), IncFIB(K)(pCAV1099-114), Col156	This study
2022.TE.35314.1.2	PRJNA1001640	SAMN36814475	2022	Human	Rectal swab	Clinical	14	KL2	O1/O2v1	R	KPC-3	/	/	/	/	/	SHV-187	OmpK35-59%, ompK36 (p.N218H), ompK36 (p.A217S), ompK37 (p.I128M), ompK37 (p.I70M)	IncFII(K), IncFIB(pQil), IncFIB(K), IncFII(pMET)	This study
2022.TE.35315.1.2	PRJNA1001640	SAMN36814476	2022	Human	Rectal swab	Clinical	14	KL2	O1/O2v1	R	KPC-3	/	/	/	/	/	SHV-145	OmpK35-59%, ompK36 (p.N218H), ompK37 (p.I70M), ompK37 (p.I128M), ompK36 (p.A217S)	IncFII(K), IncFIB(pQil), IncFIB(K), IncFII(pMET)	This study
2022.TE.35328.1.2	PRJNA1001640	SAMN36814477	2022	Human	Rectal swab	Clinical	512	KL107	O1/O2v2	R	KPC-3	/	/	/	/	/	SHV-26	OmpK35-25%; OmpK36GD, ompK37 (p.I128M), ompK37 (p.I70M), ompK37 (p.N230G), ompK37 (m233_None234insQ), ompK36 (p.A217S)	IncFIB(Pqil), IncFIB(K), IncFII(K)	This study
2022.TE.35329.1.2	PRJNA1001640	SAMN36814478	2022	Human	Rectal swab	Clinical	37	KL15	O4	R	KPC-9	/	/	/	/	/	SHV-187	ompK36 (p.A217S), ompK37 (p.I70M), ompK37 (p.I128M)	IncFIB(K), IncFIB(pQil), IncFII(K)	This study
2022.TE.35330.1.2	PRJNA1001640	SAMN36814479	2022	Human	Rectal swab	Clinical	14	KL2	O1/O2v1	R	KPC-3	/	/	/	/	/	SHV-145	OmpK35-59%, ompK36 (p.A217S), ompK37 (p.I128M), ompK37 (p.I70M), ompK36 (p.N218H)	IncFII(K), IncFIB(pQil), IncFII(pMET), IncFIB(K)	This study
2022.TE.34724.1.2	PRJNA1001640	SAMN36814480	2022	Wolf	Faeces	Animal	878	KL142	O1/O2v1	/	/	/	/	/	/	/	SHV-11	ompK36 (p.A217S), ompK37 (p.I70M), ompK37 (p.I128M), ompK36 (p.N218H)	/	This study
2022.TE.34725.1.2	PRJNA1001640	SAMN36814481	2022	Wolf	Faeces	Animal	1401	Unknown (best match KL49)	OL101	/	/	/	/	/	/	/	SHV-187	ompK37 (p.N230G), ompK37 (p.I128M), ompK37 (m233_None234insQ), ompK37 (p.I70M)	IncFIB(K), IncR	This study
2022.TE.34726.1.2	PRJNA1001640	SAMN36814482	2022	Badger	Intestine	Animal	268	KL20	O1/O2v1	/	/	/	/	/	/	/	SHV-145	ompK37 (p.I128M), ompK37 (p.I70M), ompK37 (m233_None234insQ), ompK37 (p.N230G)	IncFIB(K)	This study
2022.TE.34727.1.2	PRJNA1001640	SAMN36814483	2022	Wild boar	Faeces	Animal	1243	KL14	O3b	/	/	/	/	/	/	/	SHV-187	ompK37 (p.N230G), ompK37 (p.I70M), ompK37 (p.I128M), ompK37 (m233_None234insQ)	IncFIB(pKPHS1), IncFII(K), IncFIB(K)	This study
2022.TE.34728.1.2	PRJNA1001640	SAMN36814484	2022	Wild boar	Brain	Animal	113	KL35	O3/O3a	/	/	/	/	OXA-9	CTX-M-15	TEM-1A	SHV-106	ompK36 (p.A217S), ompK37 (p.I70M), ompK37 (p.N230G), ompK37 (p.I128M), ompK37 (m233_None234insQ), ompK36 (p.N218H)	IncFIA(HI1), IncFII(K), IncFIB(K), Col156	This study
2022.TE.34731.1.2	PRJNA1001640	SAMN36814485	2022	Swan	Intestine	Animal	1401	Unknown (best match KL49)	OL101	/	/	/	/	OXA-9	/	TEM-1A	SHV-182	ompK37 (p.N230G), ompK37 (m233_None234insQ), ompK37 (p.I128M), ompK37 (p.I70M)	IncFIB(K), IncR	This study
2022.TE.34732.1.2	PRJNA1001640	SAMN36814486	2022	Crow	Faeces	Animal	1426	KL20	O3/O3a	/	/	/	/	OXA-9	/	TEM-1A	SHV-106	ompK37 (p.I70M), ompK37 (p.I128M)	IncFIB(pKPHS1), IncFIB(K), Col(pHAD28)	This study
2022.TE.34733.1.2	PRJNA1001640	SAMN36814487	2022	Wild boar	Intestine	Animal	878	KL142	O1/O2v1	/	/	/	/	OXA-9	/	TEM-1A	SHV-106	ompK37 (p.I70M), ompK37 (p.I128M), ompK36 (p.A217S), ompK36 (p.N218H)	/	This study
2022.TE.34734.1.2	PRJNA1001640	SAMN36814488	2022	Swan	Intestine	Animal	268	KL20	O1/O2v1	/	/	/	/	OXA-9	/	TEM-1A	SHV-106	ompK37 (p.I70M), ompK37 (p.N230G), ompK37 (p.I128M), ompK37 (m233_None234insQ)	/	This study
2022.TE.34735.1.2	PRJNA1001640	SAMN36814489	2022	Roe deer	Faeces	Animal	1243	KL14	O3b	/	/	/	/	OXA-9	/	TEM-122	SHV-182	ompK37 (p.I128M), ompK37 (m233_None234insQ), ompK37 (p.I70M), ompK37 (p.N230G)	IncFIB(pKPHS1), IncFIB(K), IncFII(K)	This study
2022.TE.34737.1.2	PRJNA1001640	SAMN36814490	2022	Fox	Faeces	Animal	113	KL35	O3/O3a	/	/	/	/	OXA-1/OXA-9	/	TEM-122	SHV-187	ompK37 (p.I70M), ompK36 (p.N218H), ompK37 (p.N230G), ompK37 (p.I128M), ompK37 (m233_None234insQ), ompK36 (p.A217S)	IncFIA(HI1), IncFII(K), IncFIB(K), Col156	This study
2022.TE.34740.1.2	PRJNA1001640	SAMN36814491	2022	Porcupine	Intestine	Animal	1426	KL20	O3/O3a	/	/	/	/	OXA-9	/	TEM-1A	SHV-106	ompK37 (p.I70M), ompK37 (p.I128M)	IncFIB(K), IncFIB(pKPHS1),Col(pHAD28)	This study
2022.TE.38358.1.2	PRJNA1001640	SAMN36814492	2022	Human	Blood	Clinical	6122	KL107	O1/O2v2	R	KPC-3	/	/	OXA-9	/	TEM-122	SHV-182	OmpK35-25%, OmpK36GD, ompK37 (p.I128M), ompK36 (p.A217S), ompK37 (p.N230G), ompK37 (m233_None234insQ), ompK37 (p.I70M)	IncFIB(K), IncFIB(pQiI), IncFII(K), IncX3, ColRNAI	This study
2022.TE.38360.1.2	PRJNA1001640	SAMN36814493	2022	Human	Respiratory secretion	Clinical	512	KL107	O1/O2v2	R	KPC-3	/	/	OXA-9	/	TEM-1A	SHV-182	OmpK35-25%, OmpK36GD, ompK37 (m233_None234insQ), ompK36 (p.A217S), ompK37 (p.I70M), ompK37 (p.I128M), ompK37 (p.N230G)	IncFIB(pQiI), IncFII(K), Col(MG828)	This study
2022.TE.38362.1.2	PRJNA1001640	SAMN36814494	2022	Human	Respiratory secretion	Clinical	14	KL2	O1/O2v1	/	KPC-3	/	/	OXA-9	/	TEM-1A	SHV-106	OmpK35-59%, ompK36 (p.N218H), ompK37 (p.I70M), ompK37 (p.I128M), ompK36 (p.A217S)	IncFIB(K), IncFIB(pQiI), IncFII(K),IncFII(pMET)	This study
2022.TE.38363.1.2	PRJNA1001640	SAMN36814495	2022	Human	Respiratory secretion	Clinical	101	KL17	O1/O2v1	R	KPC-3	/	/	OXA-1/OXA-9	CTX-M-15	/	SHV-106	OmpK35-17%, ompK37 (p.I128M), ompK37 (p.I70M), ompK36 (p.A217S), ompK36 (p.N218H)	IncFIB(K), IncFIB(pQiI), IncFII(K),ColRNAI, Col440II	This study
2022.TE.38364.1.2	PRJNA1001640	SAMN36814496	2022	Human	Rectal swab	Clinical	307	KL102	O1/O2v2	R	KPC-3	/	/	OXA-9	CTX-M-15	/	SHV-106	OmpK35-70%, ompK37 (p.I70M), ompK37 (p.N230G), ompK37 (p.I128M), ompK37 (m233_None234insQ)	IncFIB(K), IncFIB(pQiI), IncFII(K)	This study
2022.TE.38399.1.2	PRJNA1001640	SAMN36814497	2022	Human	Urine	Clinical	321	KL3	O1/O2v2	/	/	/	/	/	/	/	SHV-187	ompK37 (p.I128M), ompK37 (p.I70M)	Col440I, IncFII(K), IncFIB(K)	This study
2022.TE.39078.1.2	PRJNA1001640	SAMN36814498	2022	Human	Urine	Clinical	101	KL17	O1/O2v1	R	KPC-3	/	/	/	/	/	SHV-106	OmpK35-17%, OmpK36TD, ompK37 (p.I70M), ompK36 (p.N218H), ompK37 (p.I128M), ompK36 (p.A217S)	IncFII(K), IncFIB(K), IncR, ColRNAI, Col156, Col440II, FIA(pBK30683)	This study
2022.TE.39079.1.2	PRJNA1001640	SAMN36814499	2022	Human	Urine	Clinical	101	KL17	O1/O2v1	R	KPC-3	/	/	/	/	/	SHV-106	OmpK35-17%, OmpK36TD, ompK36 (p.N218H), ompK37 (p.I128M), ompK37 (p.I70M), ompK36 (p.A217S)	IncFII(K), IncFIB(K), IncR, ColRNAI, Col156, Col440II, FIA(pBK30683)	This study
2022.TE.39080.1.2	PRJNA1001640	SAMN36814500	2022	Human	Urine	Clinical	101	KL17	O1/O2v1	R	KPC-3	/	/	/	/	/	SHV-106	OmpK35-17%, OmpK36TD, ompK36 (p.A217S), ompK37 (p.I70M), ompK36 (p.N218H), ompK37 (p.I128M)	IncFII(K), IncFIB(K), IncR, ColRNAI, Col156, Col440II, FIA(pBK30683)	This study
2022.TE.39081.1.2	PRJNA1001640	SAMN36814501	2022	Human	Blood	Clinical	14	KL2	O1/O2v1	R	KPC-3	/	/	OXA-9	/	TEM-1A	SHV-143	OmpK35-59%, ompK36 (p.N218H), ompK37 (p.I128M), ompK36 (p.A217S), ompK37 (p.I70M)	IncFIB(K), IncFIB(pQiI), IncFII(K),IncFII(pMET)	This study
2022.TE.39082.1.2	PRJNA1001640	SAMN36814502	2022	Human	Blood	Clinical	432	KL14	O3b	R	KPC-3	/	/	OXA-9	/	TEM-1A	SHV-60	ompK37 (p.I128M), ompK36 (p.A217S), ompK37 (p.N230G), ompK37 (m233_None234insQ), ompK37 (p.I70M)	IncFII(K),IncFIB(pQiI) , ColRNAI, Col440II	This study
2022.TE.39477.1.2	PRJNA1001640	SAMN36814503	2022	Human	Tissue secretion	Clinical	307	KL102	O1/O2v2	R	KPC-3	/	/	OXA-9	CTX-M-15	TEM-1A	SHV-106	ompK37 (p.I128M), ompK37 (p.N230G), ompK37 (p.I70M), ompK37 (m233_None234insQ)	IncFII(K),IncFIB(pQiI) ,IncFIB(K)(pCAV1099-114), Col156	This study
2022.TE.39478.1.2	PRJNA1001640	SAMN36814504	2022	Human	Urine	Clinical	512	KL107	O1/O2v2	R	KPC-3	/	/	OXA-9	/	TEM-1A	SHV-182	OmpK35-25%; OmpK36GD, ompK37 (p.N230G), ompK37 (p.I128M), ompK37 (m233_None234insQ), ompK37 (p.I70M), ompK36 (p.A217S)	IncFIB(Pqil), IncFIB(K), IncFII(K),IncX3	This study
2022.TE.39479.1.2	PRJNA1001640	SAMN36814505	2022	Human	Urine	Clinical	512	KL107	O1/O2v2	R	KPC-3	/	/	OXA-9	/	TEM-1A	SHV-182	OmpK35-25%; OmpK36GD, ompK37 (p.N230G), ompK37 (m233_None234insQ), ompK37 (p.I128M), ompK37 (p.I70M), ompK36 (p.A217S)	IncFIB(Pqil), IncFIB(K), IncFII(K),IncX3, IncFIB(pKPHS1), ColRNAI	This study
2022.TE.39480.1.2	PRJNA1001640	SAMN36814506	2022	Human	Blood	Clinical	14	KL2	O1/O2v1	R	KPC-3	/	/	OXA-9	/	TEM-1A	SHV-106	OmpK35-59%, ompK36 (p.N218H), ompK36 (p.A217S), ompK37 (p.I128M), ompK37 (p.I70M)	IncFIB(K), IncFIB(pQiI), IncFII(K),IncFII(pMET)	This study
2022.TE.39481.1.2	PRJNA1001640	SAMN36814507	2022	Human	Blood	Clinical	14	KL2	O1/O2v1	R	KPC-3	/	/	OXA-9	/	TEM-1A	/	ompK36 (p.N218H), ompK37 (p.I70M), ompK37 (p.I128M), ompK36 (p.A217S)	IncFIB(K), IncFIB(pQiI), IncFII(K),IncFII(pMET)	This study
