# Supplementary material for: Multi-approach methods to predict cryptic carbapenem resistance mechanisms in Klebsiella pneumoniae detected in Central Italy
Source: Front Microbiol. 2023 Aug 28;14:1242693. doi: 10.3389/fmicb.2023.1242693 (PMC10493390; doi:10.3389/fmicb.2023.1242693)
Supplement: Supplementary file 2 [file Table_2.XLSX]

## Sheet: Sheet3
Table S1 AST methods and MIC range used in this study
ID	method
2019.TE.17588.1.2	DDM
2019.TE.17588.1.5	DDM
2019.TE.17588.1.6	DDM
2019.TE.17588.1.7	DDM
2019.TE.17588.1.9	DDM
2019.TE.17588.1.10	DDM
2019.TE.17588.1.11	DDM
2019.TE.17588.1.12	DDM
2019.TE.17588.1.13	DDM
2019.TE.17588.1.14	DDM
2019.TE.17588.1.15	DDM
2019.TE.17588.1.17	DDM
2019.TE.17588.1.18	DDM
2019.TE.17588.1.19	DDM
2019.TE.17588.1.20	DDM
2019.TE.17588.1.22	DDM
2019.TE.17588.1.25	DDM
2019.TE.17588.1.27	DDM
2019.TE.17588.1.30	DDM
2019.TE.17588.1.34	DDM
2019.TE.17588.1.35	DDM
2019.TE.17588.1.36	DDM
2019.TE.17588.1.41	DDM
2019.TE.17588.1.42	DDM
2019.TE.17588.1.43	DDM
2019.TE.17588.1.44	DDM
2019.TE.17588.1.45	DDM
2019.TE.17588.1.46	DDM
2019.TE.17588.1.47	DDM
2019.TE.17588.1.48	DDM
2019.TE.17588.1.55	DDM
2019.TE.17588.1.56	DDM
2019.TE.22689.1.7	DDM
2019.TE.22689.1.9	DDM
2019.TE.22689.1.10	DDM
2019.TE.22689.1.11	DDM
2019.TE.22689.1.12	DDM
2019.TE.22689.1.13	DDM
2019.TE.22689.1.14	DDM
2019.TE.22689.1.15	DDM
2019.TE.22689.1.16	DDM
2019.TE.22689.1.17	DDM
2019.TE.22689.1.18	DDM
2019.TE.22689.1.19	DDM
2019.TE.22689.1.20	DDM
2019.TE.22689.1.22	DDM
2019.TE.22689.1.23	DDM
2019.TE.22689.1.24	DDM
2019.TE.22689.1.25	DDM
2019.TE.22689.1.26	DDM
2019.TE.22689.1.27	DDM
2019.TE.22689.1.28	DDM
2019.TE.22689.1.30	DDM
2019.TE.22689.1.33	DDM
2019.TE.22689.1.34	DDM
2019.TE.22689.1.36	DDM
2019.TE.22689.1.37	DDM
2019.TE.22689.1.38	DDM
2019.TE.22689.1.39	DDM
2019.TE.22689.1.40	DDM
2019.TE.22689.1.41	DDM
2019.TE.22689.1.46	DDM
2019.TE.22689.1.47	DDM
2019.TE.22689.1.48	DDM
2019.TE.22689.1.49	DDM
2019.TE.22689.1.51	DDM
2019.TE.22689.1.55	DDM
2019.TE.22689.1.56	DDM
2019.TE.22689.1.57	DDM
2019.TE.22689.1.58	DDM
2019.TE.22689.1.59	DDM
2019.TE.22689.1.61	DDM
2019.TE.22689.1.63	DDM
2019.TE.22689.1.64	DDM
2019.TE.22689.1.65	DDM
2019.TE.22689.1.66	DDM
2019.TE.22689.1.67	DDM
2019.TE.22689.1.69	DDM
2019.TE.22689.1.70	DDM
2019.TE.22689.1.72	DDM
2019.TE.22689.1.73	DDM
2019.TE.22689.1.75	DDM
2019.TE.22689.1.80	DDM
2019.TE.22689.1.82	DDM
2019.TE.22689.1.83	DDM
2019.TE.22689.1.86	DDM
2019.TE.22689.1.87	DDM
2019.TE.22689.1.89	DDM
2019.TE.22689.1.91	DDM
2019.TE.22689.1.92	DDM
2019.TE.22689.1.95	DDM
2019.TE.22689.1.96	DDM
2019.TE.22689.1.97	DDM
2019.TE.22689.1.98	DDM
2019.TE.22691.1.2	DDM
2019.TE.22691.1.3	DDM
2019.TE.22691.1.4	DDM
2019.TE.22691.1.5	DDM
2019.TE.22691.1.6	DDM
2019.TE.22691.1.7	DDM
2019.TE.22691.1.8	DDM
2019.TE.22691.1.9	DDM
2019.TE.22691.1.10	DDM
2019.TE.22691.1.11	DDM
2019.TE.22691.1.12	DDM
2019.TE.22691.1.14	DDM
2019.TE.22691.1.15	DDM
2019.TE.22691.1.16	DDM
2019.TE.22691.1.17	DDM
2019.TE.22691.1.18	DDM
2019.TE.22691.1.19	DDM
2019.TE.22691.1.20	DDM
2019.TE.22691.1.22	DDM
2019.TE.22691.1.23	DDM
2019.TE.22691.1.24	DDM
2019.TE.22691.1.26	DDM
2019.TE.22691.1.27	DDM
2019.TE.22691.1.28	DDM
2019.TE.22691.1.29	DDM
2019.TE.22691.1.30	DDM
2019.TE.22691.1.31	DDM
2019.TE.22691.1.32	DDM
2019.TE.22691.1.33	DDM
2019.TE.22691.1.34	DDM
2019.TE.22691.1.35	DDM
2019.TE.22691.1.36	DDM
2019.TE.22691.1.47	DDM
2019.TE.22691.1.48	DDM
2019.TE.22691.1.49	DDM
2019.TE.22691.1.50	DDM
2019.TE.22691.1.51	DDM
2019.TE.22691.1.52	DDM
2019.TE.22691.1.53	DDM
2019.TE.22691.1.54	DDM
2019.TE.22691.1.56	DDM
2019.TE.22691.1.57	DDM
2019.TE.22691.1.58	DDM
2019.TE.22691.1.59	DDM
2019.TE.22691.1.60	DDM
2019.TE.22691.1.61	DDM
2019.TE.22691.1.62	DDM
2019.TE.22691.1.63	DDM
2019.TE.22691.1.64	DDM
2019.TE.22691.1.65	DDM
2019.TE.22691.1.66	DDM
2019.TE.22691.1.67	DDM
2019.TE.22691.1.68	DDM
2019.TE.22691.1.69	DDM
2019.TE.22691.1.70	DDM
2019.TE.22691.1.71	DDM
2019.TE.22691.1.72	DDM
2019.TE.22691.1.74	DDM
2019.TE.22691.1.75	DDM
2019.TE.22691.1.76	DDM
2019.TE.22691.1.77	DDM
2019.TE.22691.1.78	DDM
2019.TE.22691.1.79	DDM
2019.TE.22691.1.80	DDM
2019.TE.22691.1.81	DDM
2019.TE.22691.1.82	DDM
2019.TE.22691.1.83	DDM
2019.TE.22691.1.84	DDM
2019.TE.22691.1.85	DDM
2019.TE.22691.1.87	DDM
2019.TE.22691.1.88	DDM
2019.TE.22691.1.89	DDM
2019.TE.22691.1.90	DDM
2019.TE.22691.1.91	DDM
2019.TE.22691.1.92	DDM
2019.TE.22691.1.93	DDM
2019.TE.22691.1.95	DDM
2019.TE.22693.1.3	DDM
2019.TE.22693.1.10	DDM
2020.TE.2166.1.2	DDM
2020.TE.2166.1.3	DDM
2021.TE.133038.1.2	DDM
2021.TE.133038.1.3	DDM
2021.TE.133038.1.4	DDM
2021.TE.133038.1.5	DDM
2021.TE.133038.1.6	DDM
2021.TE.133038.1.7	DDM
2021.TE.133038.1.8	DDM
2021.TE.133038.1.9	DDM
2021.TE.133038.1.11	DDM
2021.TE.133038.1.12	DDM
2021.TE.133038.1.13	DDM
2021.TE.133038.1.14	DDM
2021.TE.133038.1.15	DDM
2021.TE.133038.1.17	DDM
2021.TE.133038.1.18	DDM
2021.TE.133038.1.19	DDM
2021.TE.133038.1.20	DDM
2021.TE.289549.1.3	Broth dilution method Sensititre
2021.TE.289549.1.4	Broth dilution method Sensititre
2021.TE.289549.1.5	Broth dilution method Sensititre
2021.TE.289549.1.6	Broth dilution method Sensititre
2021.TE.289549.1.7	Broth dilution method Sensititre
2021.TE.289549.1.8	Broth dilution method Sensititre
2021.TE.289549.1.9	Broth dilution method Sensititre
2021.TE.289549.1.10	Broth dilution method Sensititre
2021.TE.289549.1.11	Broth dilution method Sensititre
2021.TE.289549.1.12	Broth dilution method Sensititre
2021.TE.289549.1.13	Broth dilution method Sensititre
2021.TE.289549.1.14	Broth dilution method Sensititre
2021.TE.289549.1.15	Broth dilution method Sensititre
2021.TE.289549.1.17	Broth dilution method Sensititre
2021.TE.289549.1.18	Broth dilution method Sensititre
2021.TE.289549.1.19	Broth dilution method Sensititre
2021.TE.289549.1.20	Broth dilution method Sensititre
2021.TE.289549.1.21	Broth dilution method Sensititre
2021.TE.297739.1.2	Broth dilution method Sensititre
2021.TE.297739.1.3	Broth dilution method Sensititre
2021.TE.297739.1.5	Broth dilution method Sensititre
2021.TE.297739.1.6	Broth dilution method Sensititre
2021.TE.297739.1.7	Broth dilution method Sensititre
2021.TE.297739.1.8	Broth dilution method Sensititre
2021.TE.297739.1.9	Broth dilution method Sensititre
2021.TE.297739.1.10	Broth dilution method Sensititre
2021.TE.297739.1.11	Broth dilution method Sensititre
2021.TE.297739.1.12	Broth dilution method Sensititre
2021.TE.297739.1.13	Broth dilution method Sensititre
2021.TE.297739.1.15	Broth dilution method Sensititre
2021.TE.297739.1.16	Broth dilution method Sensititre
2021.TE.297739.1.17	Broth dilution method Sensititre
2021.TE.297739.1.18	Broth dilution method Sensititre
2021.TE.297739.1.19	Broth dilution method Sensititre
2021.TE.297739.1.20	Broth dilution method Sensititre
2021.TE.297739.1.21	Broth dilution method Sensititre
2021.TE.297739.1.22	Broth dilution method Sensititre
2021.TE.297739.1.23	Broth dilution method Sensititre
2021.TE.73012.1.10	Broth dilution method Sensititre
2021.TE.73017.1.2	Broth dilution method Sensititre
2021.TE.73017.1.3	Broth dilution method Sensititre
2021.TE.73017.1.4	Broth dilution method Sensititre
2021.TE.73017.1.5	Broth dilution method Sensititre
2021.TE.73017.1.7	Broth dilution method Sensititre
2021.TE.73017.1.8	Broth dilution method Sensititre
2021.TE.73017.1.9	Broth dilution method Sensititre
2021.TE.73017.1.10	Broth dilution method Sensititre
2021.TE.73017.1.11	Broth dilution method Sensititre
2021.TE.73017.1.12	Broth dilution method Sensititre
2021.TE.73017.1.13	Broth dilution method Sensititre
2021.TE.73017.1.15	Broth dilution method Sensititre
2021.TE.312185.1.2	Broth dilution method Sensititre
2021.TE.312185.1.3	Broth dilution method Sensititre
2021.TE.312185.1.4	Broth dilution method Sensititre
2021.TE.312185.1.5	Broth dilution method Sensititre
2021.TE.312185.1.6	Broth dilution method Sensititre
2021.TE.312185.1.8	Broth dilution method Sensititre
2021.TE.312185.1.10	Broth dilution method Sensititre
2022.TE.10172.1.4	Broth dilution method Sensititre
2022.TE.10172.1.5	Broth dilution method Sensititre
2022.TE.10172.1.6	Broth dilution method Sensititre
2022.TE.10172.1.7	Broth dilution method Sensititre
2022.TE.10172.1.8	Broth dilution method Sensititre
2022.TE.10172.1.9	Broth dilution method Sensititre
2022.TE.10172.1.10	Broth dilution method Sensititre
2022.TE.10172.1.13	Broth dilution method Sensititre
2022.TE.10172.1.14	Broth dilution method Sensititre
2022.TE.10172.1.15	Broth dilution method Sensititre
2022.TE.10172.1.16	Broth dilution method Sensititre
2022.TE.10172.1.17	Broth dilution method Sensititre
2022.TE.10172.1.18	Broth dilution method Sensititre
2022.TE.10172.1.21	Broth dilution method Sensititre
2022.TE.34217.1.2	Broth dilution method Sensititre
2022.TE.34219.1.2	Broth dilution method Sensititre
2022.TE.34654.1.2	Broth dilution method Vitek2
2022.TE.34792.1.2	Broth dilution method Vitek2
2022.TE.34897.1.2	Broth dilution method Vitek2
2022.TE.34898.1.2	Broth dilution method Vitek2
2022.TE.35314.1.2	Broth dilution method Vitek2
2022.TE.35315.1.2	Broth dilution method Vitek2
2022.TE.35328.1.2	Broth dilution method Vitek2
2022.TE.35329.1.2	Broth dilution method Vitek2
2022.TE.35330.1.2	Broth dilution method Vitek2
2022.TE.34724.1.2	Broth dilution method Vitek2
2022.TE.34725.1.2	Broth dilution method Vitek2
2022.TE.34726.1.2	Broth dilution method Vitek2
2022.TE.34727.1.2	Broth dilution method Vitek2
2022.TE.34728.1.2	Broth dilution method Vitek2
2022.TE.34731.1.2	Broth dilution method Vitek2
2022.TE.34732.1.2	Broth dilution method Vitek2
2022.TE.34733.1.2	Broth dilution method Vitek2
2022.TE.34734.1.2	Broth dilution method Vitek2
2022.TE.34735.1.2	Broth dilution method Vitek2
2022.TE.34737.1.2	Broth dilution method Vitek2
2022.TE.34740.1.2	Broth dilution method Vitek2
2022.TE.38358.1.2	Broth dilution method Vitek2
2022.TE.38360.1.2	Broth dilution method Vitek2
2022.TE.38362.1.2	Broth dilution method Vitek2
2022.TE.38363.1.2	Broth dilution method Vitek2
2022.TE.38364.1.2	Broth dilution method Vitek2
2022.TE.38399.1.2	Broth dilution method Vitek2
2022.TE.39078.1.2	Broth dilution method Vitek2
2022.TE.39079.1.2	Broth dilution method Vitek2
2022.TE.39080.1.2	Broth dilution method Vitek2
2022.TE.39081.1.2	Broth dilution method Vitek2
2022.TE.39082.1.2	Broth dilution method Vitek2
2022.TE.39477.1.2	Broth dilution method Vitek2
2022.TE.39478.1.2	Broth dilution method Vitek2
2022.TE.39479.1.2	Broth dilution method Vitek2
2022.TE.39480.1.2	Broth dilution method Vitek2
2022.TE.39481.1.2	Broth dilution method Vitek2
