# Supplementary material for: Multi-approach methods to predict cryptic carbapenem resistance mechanisms in Klebsiella pneumoniae detected in Central Italy
Source: Front Microbiol. 2023 Aug 28;14:1242693. doi: 10.3389/fmicb.2023.1242693 (PMC10493390; doi:10.3389/fmicb.2023.1242693)
Supplement: Supplementary file 3 [file Table_3.XLSX]

## Sheet: Sheet3
		Ertapenem (Disk content 10 µg)		Meropenem (Disk content 10 µg)
ID. Isolates	Source	DDM (mm)	Phenotype	DDM (mm)	Phenotype
2019.TE.22691.1.11	Food	22	R	12	R
2019.TE.22691.1.14	Food	26	S	10	R
2019.TE.22691.1.71	Food	28	S	13	R
2019.TE.22691.1.78	Food	30	S	15	R
2021.TE.133038.1.2	Wild animal	22	R	26	S
2021.TE.133038.1.3	Wild animal	20	R	20	S
2021.TE.133038.1.4	Wild animal	23	R	23	S
2021.TE.133038.1.8	Wild animal	21	R	24	S
2021.TE.133038.1.9	Wild animal	24	R	28	S
2021.TE.133038.1.11	Wild animal	24	R	20	S
2021.TE.133038.1.20	Wild animal	22	R	18	S
		Ertapenem		Meropenem
		MIC (µg/ml)	Phenotype	MIC (µg/ml)	Phenotype
2021.TE.312185.1.4	Human	16	R	>8	R
2021.TE.312185.1.8	Human	>16	R	>8	R
2021.TE.312185.1.10	Human	8	R	8	I
2022.TE.10172.1.6	Human	4	R	2	S
2022.TE.34217.1.2	Human	>16	R	>8	R
2022.TE.34219.1.2	Human	>16	R	>8	R
2022.TE.34654.1.2	Human	>1	R	>32	R
2022.TE.34792.1.2	Human	>1	R	>8	R
2022.TE.34897.1.2	Human	>16	R	>8	R
2022.TE.34898.1.2	Human	>16	R	>8	R
2022.TE.35314.1.2	Human	4	R	4	I
2022.TE.35315.1.2	Human	8	R	8	I
2022.TE.35328.1.2	Human	>16	R	>8	R
2022.TE.35329.1.2	Human	4	R	4	I
2022.TE.35330.1.2	Human	8	R	8	I
2022.TE.38358.1.2	Human	>1	R	>32	R
2022.TE.38360.1.2	Human	>1	R	>32	R
2022.TE.38363.1.2	Human	>1	R	>32	R
2022.TE.38364.1.2	Human	>16	R	>8	R
2022.TE.39078.1.2	Human	>1	R	>32	R
2022.TE.39079.1.2	Human	>16	R	>8	R
2022.TE.39080.1.2	Human	>16	R	>8	R
2022.TE.39081.1.2	Human	>16	R	>8	R
2022.TE.39082.1.2	Human	4	R	4	I
2022.TE.39477.1.2	Human	>1	R	16	R
2022.TE.39478.1.2	Human	>1	R	>32	R
2022.TE.39479.1.2	Human	>1	R	>32	R
2022.TE.39480.1.2	Human	>1	R	32	R
2022.TE.39481.1.2	Human	>1	R	32	R
