# Supplementary material for: Multi-approach methods to predict cryptic carbapenem resistance mechanisms in Klebsiella pneumoniae detected in Central Italy
Source: Front Microbiol. 2023 Aug 28;14:1242693. doi: 10.3389/fmicb.2023.1242693 (PMC10493390; doi:10.3389/fmicb.2023.1242693)
Supplement: Supplementary file 4 [file Table_4.XLSX]

## Sheet: Sheet3
Group	Pattern	lrt-p value	Reference	Gene position	Gene	Function	Genomes
group_10783	1 (KL116)	3.22E-10	CP033756.1	660841 - 661638	/	polysaccharide pyruvyl transferase family protein	2019.TE.17588.1.19, 2019.TE.22691.1.74, 2019.TE.22691.1.77, 2021.TE.133038.1.2, 2021.TE.133038.1.3, 2021.TE.133038.1.4
group_2535	1 (KL116)	3.22E-10	CP033756.1	661706 - 663166	/	lipopolysaccharide biosynthesis protein	2019.TE.17588.1.19, 2019.TE.22691.1.74, 2019.TE.22691.1.77, 2021.TE.133038.1.2, 2021.TE.133038.1.3, 2021.TE.133038.1.4
group_16304	2 (KL13)	3.10E-16	CP069847.1	1087137 - 1090094	/	hypothetical protein	2019.TE.22691.1.78, 2021.TE.133038.1.6, 2021.TE.133038.1.8, 2021.TE.133038.1.9
group_8367	2 (KL13)	3.10E-16	LT174535.1	14514 - 15464	wcuL	General stress protein 30	2019.TE.22691.1.78, 2021.TE.133038.1.6, 2021.TE.133038.1.8, 2021.TE.133038.1.9
group_7762	2 (KL13)	3.10E-16	AB924555.1	15529 - 16512	wcoW	glycosyl transferase	2019.TE.22691.1.78, 2021.TE.133038.1.6, 2021.TE.133038.1.8, 2021.TE.133038.1.9
group_6140	2 (KL13)	3.10E-16	AB924555.1	11943 - 13022	wcuF	glycosyl transferase	2019.TE.22691.1.78, 2021.TE.133038.1.6, 2021.TE.133038.1.8, 2021.TE.133038.1.9
group_5242	2 (KL13)	3.10E-16	AB924555.1	8378 - 9523	wcuD	glycosyl transferase	2019.TE.22691.1.78, 2021.TE.133038.1.6, 2021.TE.133038.1.8, 2021.TE.133038.1.9
group_5024	2 (KL13)	3.10E-16	CP069847.1	5087127 - 5088290	/	glycosyl transferase	2019.TE.22691.1.78, 2021.TE.133038.1.6, 2021.TE.133038.1.8, 2021.TE.133038.1.9
group_4051	2 (KL13)	3.10E-16	AB924555.1	10690 - 11946	wzy	O-antigen and lipid-linked capsular repeat unit polymerase	2019.TE.22691.1.78, 2021.TE.133038.1.6, 2021.TE.133038.1.8, 2021.TE.133038.1.9
group_2573	2 (KL13)	3.10E-16	AB924555.1	13059 - 14510	wzx	O-flippase	2019.TE.22691.1.78, 2021.TE.133038.1.6, 2021.TE.133038.1.8, 2021.TE.133038.1.9
group_1568	2 (KL13)	3.10E-16	CP054972.1	1707126 - 1708892	/	hypothetical protein	2019.TE.22691.1.78, 2021.TE.133038.1.6, 2021.TE.133038.1.8, 2021.TE.133038.1.9
group_939	2 (KL13)	3.10E-16	AB924555.1	6057 - 8225	wzc	tyrosine-protein kinase	2019.TE.22691.1.78, 2021.TE.133038.1.6, 2021.TE.133038.1.8, 2021.TE.133038.1.9
